# Supplementary material for: Genomic profiling of Morganella morganii: insights into antibiotic resistance genes, pathogenicity islands, and toxin-antitoxin systems
Source: Microbiol Spectr. 2026 May 12;14(6):e02207-25. doi: 10.1128/spectrum.02207-25 (PMC13227991; doi:10.1128/spectrum.02207-25)
Supplement: Supplemental material — Files S1 to S6. [file spectrum.02207-25-s0001.xlsx]

## Sheet: S1
	S/N	Strains	Accession no	BioSample ID	GCF-NCBI RefSeq Assembly	Submitted by	Source	Year of Isolation	Plasmids	Other MGEs	Annotated Genes	Hypothetical proteins	Num_GIs
	1	229813	NZ_CP043955.1	SAMN12769847	GCF_011465095.1	Nanjing, China	Human/Blood	2017	0	9	3884	343	17
	2	2387	NZ_CP139441.1	SAMN38306392/ PRJNA1042612	GCF_034258555.1	Peking Union Medical Hospital, China	Human/Blood	2020	2	8	4004	419	22
	3	41	NZ_CP132746.1	SAMN36779551/ PRJNA1000754	GCF_038406725.1	Biotechnology, Xiamen Univ., China	Food/Fish	2021	0	0	3724	298	19
	4	516602	NZ_CP064054.1	SAMN16622915	GCF_018802405.1	Beijing Institute, China	Human	2017	0	9	4054	435	29
	5	A19	NZ_CP135144.1	SAMN37478061/ PRJNA1019274	GCF_032248755.1	Wenzhou Medical Univ., China	Human	2015	2	0	4034	403	22
	6	ATCC25830	NZ_CP034944.1	SAMN10712293	GCF_006094455.1	Zhejiang Tanke, China	Human/Stool	2019	0	0	3738	312	14
	7	2022CK-00284	NZ_CP132323.1	SAMN27992994/PRJNA288601	GCF_023203295.1	CDC, USA	Human/Rectal Swab	2022	1	19	4018	404	17
	8	CTX51T	NZ_CP076623.1	SAMN19659029/PRJNA549513	GCF_020911745.1	Fred Hutchinson Cancer Research, USA	Human/ Adenocarcinoma	2021	1	0	3979	347	17
	9	DSM30164	NZ_CP069157.1	SAMN17310992/ PRJNA684547	GCF_019243775.1	Agroscope, UK	Human/Stool	1905	0	0	3666	31	14
	10	DW0548	NZ_CP173707.1	SAMN44292983/ PRJNA1173143	GCF_045070515.1	Wenzhou Medical Univ., China	Animal/Poultry	2021	1	2	4267	442	21
	11	DZ1	NZ_CP148043.1	SAMN40447594/ PRJNA1087538	GCF_037482145.1	Shandong Medical Univ., China	Environmental/Water	2023	3	9	4059	373	20
	12	FAM24671	NZ_CP066138.1	SAMN17070562/ PRJNA684547	GCF_019243435.1	Agroscope, Switzerland	Food/Cheese	2014	1	5	4134	425	22
	13	FAM24675	NZ_CP066133.1	SAMN17070466/PRJNA684547	GCF_019243235.1	Agroscope, Switzerland	Food/Cheese	2015	3	8	4126	392	20
	14	FDAARGOS-365	NZ_CP023505.1	SAMN07312409/PRJNA231221	GCF_002386305.1	University of Maryland, US	Human/Stool	2014	1	1	3902	393	27
	15	GDMM86	CP061513.1	SAMN16124556/PRJNA663257	GCF_016618235.1	Schenzen University, China	Environmental	2020	0	19	3980	356	16
	16	GN28	CP064055.1	SAMN16623190	GCF_018802425.1	Beijing Institute, China	Environmental/Fecal water	2015	0	29	3925	350	24
	17	HIS2824	NZ_OX460951.1	SAMEA112774570/ PRJEB60605	GCF_949789215.1	EBI, FRANCE	Food/Sardine	2011	1	0	3979	372	19
	18	Jiangxi	NZ_CP039377.1	SAMN11401652/ PRJNA532490	GCF_013378135.1	Jiangxi Fisheries, China	Animal/Fish	2016	0	0	3614	292	20
	19	KC-Tt-01	NZ_CP025933.1	SAMN08335225/ PRJNA429323	GCF_002891475.1	Korea Research Institute, Korea	AnimalFish	2017	0	0	3584	249	19
	20	KT- Isolate	NC_020418.1	SAMN02603113	GCF_000286435.2	Changhua Hospital, Taiwan	Human/Blood sample	2009	0	13	3611	285	21
	21	L241	NZ_CP033056.1	SAMN10218950/PRJNA495096	GCF_003955965.1	Zhejiang University, China	Human/Stool	2016	1	3	3724	324	17
	22	M-2023	NZ_CP126137.1	SAMN35004663/PRJNA970512	GCF_030127185.1	Fujian Agriculture, China	Animal/Snake	2020	0	1	3694	310	19
	23	M-D4C2-1	NZ_CP172117.1	SAMN44379937	GCF_044162225.1	Yangzhou University, China	Animal/Mink	2023	1	1	4155	420	21
	24	MGYG-HGUT-02512	NZ_LR699007.1	SAMEA5852017/PRJEB33885	GCF_902387845.1	EBI	Human/gut	2019	0	0	3742	347	13
	25	MM1680	NZ_CP149979.1	SAMN40589560/ PRJNA1091200	GCF_045347965.1	Hangzhou, China	Human/Sputum	2017	3	71	4160	410	27
	26	MM50821	NZ_CP070553.1	SAMN16933284/ PRJNA700516	GCF_016939635.1	Charles University, Czech Republic	Human/Sputum	2019	3	16	4190	459	29
	27	MMAS2018	NZ_CP086203.1	SAMN22814155/ PRJNA776665	GCF_020790175.1	Henan Agriculture University, China	Animal/Pig	2018	0	17	3925	370	19
	28	MP63	NZ_CP048806.1	SAMN14085905/ PRJNA606130	GCF_010748915.1	Shandong Medical Univ., China	Environmental/wastewater	2018	3	0	3819	317	28
	29	N18-00103	NZ_CP048275.1	SAMN13936254/ PRJNA603518	GCF_010365245.1	Public Health Agency, Canada	Human/ Sputum	2018	0	8	3801	324	20
	30	OT11	NZ_CP101057.1	SAMN29495172/ PRJNA850883	GCF_041319835.1	Guangdong Technion, China	Animal/Frog	2019	2	18	4196	465	33
	31	QLYYMMQL588	NZ_CP128435.1	SAMN35741046	GCF_030370735.1	Qilu Hospital, Shandong Univ., China	Human/Urine	2023	2	16	3847	344	17
	32	RB11	NZ_CP150714.1	SAMN40573509/PRJNA1090707	GCF_038024785.1	National Chung Chend University, Taiwan	Human	1990	0	10	3798	298	22
	33	S164-3	NZ_CP059477.1	SAMN15594731/PRJNA647693	GCF_022369415.1	Microbial Pathogenic Ecology group, China	Animal/Manis javanica	2018	0	9	3854	312	17
	34	SDTA-1	NZ_CP134699.1	SAMN37356954/PRJNA1015436	GCF_031851815.1	Qingdao Agricultural University, China	Animal/Cattle	2018	0	24	3815	330	21
	35	SMM01	NZ_CP063843.1	SAMN16619592/ PRJNA673656	GCF_015698325.1	Sri Sathya Sai, India	Human/Urine	2018	0	2	3807	333	16

## Sheet: S 2
# Plasmid sequences Annotated with Bakta
# Software: v1.8.2
# Database: v5.0, light
# DOI: 10.1099/mgen.0.000685
# URL: github.com/oschwengers/bakta
Highlighted text (yellow) are the gene features of the plasmid
#Sequence Id	Type	Start	Stop	Strand	Locus Tag	Gene	Product	DbXrefs
contig_1	cds	128	388	+	GHOEJM_00005		Transposase	SO:0001217, UniRef:UniRef50_A0A0D8L2B8
contig_1	cds	393	920	+	GHOEJM_00010	traV	Type IV conjugative transfer system lipoprotein TraV	SO:0001217, UniRef:UniRef50_A0A514C8V3
contig_1	cds	920	2794	+	GHOEJM_00015		hypothetical protein
contig_1	cds	2799	3626	+	GHOEJM_00020		hypothetical protein
contig_1	cds	3602	4030	+	GHOEJM_00025	trbI	Type-F conjugative transfer system protein TrbI	SO:0001217, UniRef:UniRef50_A0A514C8R8
contig_1	cds	4030	4656	+	GHOEJM_00030	traW	Type-F conjugative transfer system protein TraW	SO:0001217, UniRef:UniRef50_A0A6L6F9Y6
contig_1	cds	4653	5636	+	GHOEJM_00035	traU	Conjugal transfer protein TraU	SO:0001217, UniRef:UniRef50_A0A6P1Q5T6
contig_1	cds	5648	6259	+	GHOEJM_00040	trbC	Type-F conjugative transfer system pilin assembly protein TrbC	SO:0001217, UniRef:UniRef50_A0A514C8R5
contig_1	cds	6259	8076	+	GHOEJM_00045	traN	Conjugal transfer mating pair stabilization protein TraN	SO:0001217, UniRef:UniRef50_A0A4R3NJZ0
contig_1	cds	8073	8864	+	GHOEJM_00050	traF	Type-F conjugative transfer system pilin assembly protein TraF	SO:0001217, UniRef:UniRef50_A0A7X2UNG4
contig_1	cds	8880	9164	+	GHOEJM_00055		hypothetical protein
contig_1	cds	9161	9685	+	GHOEJM_00060	trbB	Type-F conjugative transfer system pilin assembly thiol-disulfide isomerase TrbB	SO:0001217, UniRef:UniRef50_A0A8F8A0S0
contig_1	cds	9779	11176	+	GHOEJM_00065		Conjugative transfer: assembly	SO:0001217, UniRef:UniRef50_A0A379SGE6
contig_1	cds	11166	14018	+	GHOEJM_00070	traG	Conjugal transfer mating pair stabilization protein TraG	SO:0001217, UniRef:UniRef50_A0A6L6ILV7
contig_1	cds	14023	14436	+	GHOEJM_00075		hypothetical protein
contig_1	cds	14520	14726	+	GHOEJM_00080	dksA	DksA C4-type domain-containing protein	SO:0001217, UniRef:UniRef50_A0A264VMX5
contig_1	cds	14884	15450	+	GHOEJM_00085		hypothetical protein
contig_1	cds	15524	15913	+	GHOEJM_00090		hypothetical protein	PFAM:PF10412.12
contig_1	cds	15907	17109	+	GHOEJM_00095		hypothetical protein	PFAM:PF10412.12
contig_1	cds	17109	17348	+	GHOEJM_00100		hypothetical protein	PFAM:PF08751.14
contig_1	cds	17369	18886	+	GHOEJM_00105		hypothetical protein	PFAM:PF08751.14
contig_1	cds	18829	22206	+	GHOEJM_00110		hypothetical protein	PFAM:PF13245.9, PFAM:PF13604.9, PFAM:PF18340.4
contig_1	cds	22600	23535	+	GHOEJM_00115		Replication protein	SO:0001217, UniRef:UniRef50_A0A219X551
contig_1	cds	24273	24503	+	GHOEJM_00120		Integrase	SO:0001217, UniRef:UniRef50_D1P812
contig_1	cds	24496	24693	+	GHOEJM_00125		HTH cro/C1-type domain-containing protein	SO:0001217, UniRef:UniRef50_D1P811
contig_1	cds	24847	25248	+	GHOEJM_00130		hypothetical protein
contig_1	cds	25599	25733	+	GHOEJM_00135		hypothetical protein
contig_1	cds	25761	26063	+	GHOEJM_00140		hypothetical protein
contig_1	cds	26073	26348	+	GHOEJM_00145		Type II toxin-antitoxin system RelE/ParE family toxin	SO:0001217, UniRef:UniRef50_A0A384ZT70
contig_1	cds	26576	26965	+	GHOEJM_00150		Translesion error-prone DNA polymerase V autoproteolytic subunit	SO:0001217, UniRef:UniRef50_A0A5U2F6V7
contig_1	cds	26969	28234	+	GHOEJM_00155	mucB	Protein MucB	SO:0001217, UniRef:UniRef50_P14303
contig_1	cds	28231	29217	-	GHOEJM_00160		HTH cro/C1-type domain-containing protein	SO:0001217, UniRef:UniRef50_A0A486B7B5
contig_1	cds	29767	31674	+	GHOEJM_00165		AAA-15 domain-containing protein	SO:0001217, UniRef:UniRef50_A0A6C7GYA0
contig_1	cds	32151	33584	+	GHOEJM_00170		Type II methyltransferase M-EcoRII	SO:0001217, UniRef:UniRef50_P05101
contig_1	cds	33618	34826	-	GHOEJM_00175		Type II restriction enzyme EcoRII	SO:0001217, UniRef:UniRef50_P14633
contig_1	cds	35093	35725	+	GHOEJM_00180		Resolvase/invertase-type recombinase catalytic domain-containing protein	SO:0001217, UniRef:UniRef50_A0A2E4YII5
contig_1	cds	35767	36033	+	GHOEJM_00185		hypothetical protein
contig_1	cds	36079	36225	-	GHOEJM_00190		Lysis protein for colicin	SO:0001217, UniRef:UniRef50_A0A2S1BJ50
contig_1	cds	36321	36578	-	GHOEJM_00195		Colicin immunity protein / pyocin immunity protein	SO:0001217, UniRef:UniRef50_A0A1H3UDZ7
contig_1	cds	36754	37140	-	GHOEJM_00200		hypothetical protein
contig_1	cds	37294	37518	-	GHOEJM_00205		hypothetical protein
contig_1	cds	37542	37871	-	GHOEJM_00210		hypothetical protein
contig_1	cds	37871	39775	-	GHOEJM_00215		Colicin-E3	SO:0001217, UniRef:UniRef50_A0A2X1TGQ7
contig_1	cds	40063	40653	+	GHOEJM_00220	proQ	ProQ domain-containing protein	SO:0001217, UniRef:UniRef50_A0A514C8P8
contig_1	cds	40804	41400	-	GHOEJM_00225		SGNH-hydro domain-containing protein	SO:0001217, UniRef:UniRef50_A0A514C8X5
contig_1	cds	41490	41783	-	GHOEJM_00230	parB	ParB	SO:0001217, UniRef:UniRef50_A0A5B8HQD1
contig_1	cds	41857	42531	-	GHOEJM_00235	parA	ParA family protein	SO:0001217, UniRef:UniRef50_A0A7U5G772
contig_1	cds	42899	43843	+	GHOEJM_00240	traC	DNA primase TraC	SO:0001217, UniRef:UniRef50_A0A3G8EWR9
contig_1	cds	44087	44536	-	GHOEJM_00245		Lytic transglycosylase	SO:0001217, UniRef:UniRef50_A0A1S1HNS8
contig_1	cds	45006	45389	+	GHOEJM_00250	traM	Relaxosome protein TraM	SO:0001217, UniRef:UniRef50_A0A1S1HRT7
contig_1	cds	45592	46311	+	GHOEJM_00255		hypothetical protein
contig_1	cds	46363	46557	+	GHOEJM_00260	traY	Relaxosome protein TraY	SO:0001217, UniRef:UniRef50_A0A1S1HLZ0
contig_1	cds	46804	47181	+	GHOEJM_00265		Pilin	SO:0001217, UniRef:UniRef50_A0A829R0L6
contig_1	cds	47210	47515	+	GHOEJM_00270	traL	Protein TraL	SO:0001217, UniRef:UniRef50_A0A318NWH5
contig_1	cds	47526	48098	+	GHOEJM_00275	traE	Conjugal transfer protein TraE	SO:0001217, UniRef:UniRef50_A0A5B8HQ75
contig_1	cds	48079	48852	+	GHOEJM_00280	traK	Type-F conjugative transfer system secretin TraK	SO:0001217, UniRef:UniRef50_A0A514C8T0
contig_1	cds	48854	50236	+	GHOEJM_00285	traB	TraB	SO:0001217, UniRef:UniRef50_A0A514C8V8
contig_1	cds	50252	50476	+	GHOEJM_00290		hypothetical protein
contig_1	cds	50478	50642	+	GHOEJM_00295		Citrate transporter	SO:0001217, UniRef:UniRef50_A0A514C8V9
contig_1	cds	50732	50980	+	GHOEJM_00300		hypothetical protein
contig_2	cds	162	689	+	GHOEJM_00305	traV	Type IV conjugative transfer system lipoprotein TraV	SO:0001217, UniRef:UniRef50_A0A514C8V3
contig_2	cds	689	1480	+	GHOEJM_00310		hypothetical protein
contig_2	cds	1644	3389	+	GHOEJM_00315	ftsK	Cell division protein FtsK	SO:0001217, UniRef:UniRef50_A0A0I2J2M3
contig_2	cds	3365	3796	+	GHOEJM_00320	trbI	Type-F conjugative transfer system protein TrbI	SO:0001217, UniRef:UniRef50_A0A514C8R8
contig_2	cds	3796	4422	+	GHOEJM_00325	traW	Type-F conjugative transfer system protein TraW	SO:0001217, UniRef:UniRef50_A0A6L6F9Y6
contig_2	cds	4419	5402	+	GHOEJM_00330	traU	Conjugal transfer protein TraU	SO:0001217, UniRef:UniRef50_A0A6P1Q5T6
contig_2	cds	5414	6031	+	GHOEJM_00335	trbC	Type-F conjugative transfer system pilin assembly protein TrbC	SO:0001217, UniRef:UniRef50_A0A514C8R5
contig_2	cds	6024	7844	+	GHOEJM_00340	traN	Conjugal transfer mating pair stabilization protein TraN	SO:0001217, UniRef:UniRef50_A0A4R3NJZ0
contig_2	cds	7841	8632	+	GHOEJM_00345	traF	Type-F conjugative transfer system pilin assembly protein TraF	SO:0001217, UniRef:UniRef50_A0A7X2UNG4
contig_2	cds	8648	8932	+	GHOEJM_00350		hypothetical protein
contig_2	cds	8929	9453	+	GHOEJM_00355	trbB	Type-F conjugative transfer system pilin assembly thiol-disulfide isomerase TrbB	SO:0001217, UniRef:UniRef50_A0A8F8A0S0
contig_2	cds	9546	9905	+	GHOEJM_00360		hypothetical protein
contig_2	cds	9898	11295	+	GHOEJM_00365		Conjugative transfer: assembly	SO:0001217, UniRef:UniRef50_A0A379SGE6
contig_2	cds	11285	14149	+	GHOEJM_00370	traG	Conjugal transfer mating pair stabilization protein TraG	SO:0001217, UniRef:UniRef50_A0A6L6ILV7
contig_2	cds	14154	14567	+	GHOEJM_00375		hypothetical protein
contig_2	cds	14651	14857	+	GHOEJM_00380	dksA	DksA C4-type domain-containing protein	SO:0001217, UniRef:UniRef50_A0A264VMX5
contig_2	cds	15016	16203	+	GHOEJM_00385		hypothetical protein	PFAM:PF10412.12
contig_2	cds	16218	17228	+	GHOEJM_00390		hypothetical protein	PFAM:PF10412.12
contig_2	cds	17228	22327	+	GHOEJM_00395	traI	Conjugative transfer relaxase/helicase TraI	SO:0001217, UniRef:UniRef50_A0A7X2R7Q8
contig_2	cds	22725	23660	+	GHOEJM_00400		Replication protein	SO:0001217, UniRef:UniRef50_A0A219X551
contig_2	cds	24397	24627	+	GHOEJM_00405		Integrase	SO:0001217, UniRef:UniRef50_D1P812
contig_2	cds	24620	24817	+	GHOEJM_00410		HTH cro/C1-type domain-containing protein	SO:0001217, UniRef:UniRef50_D1P811
contig_2	cds	24911	25372	+	GHOEJM_00415		hypothetical protein
contig_2	cds	25425	25661	+	GHOEJM_00420		hypothetical protein
contig_2	cds	25723	25956	+	GHOEJM_00425		hypothetical protein
contig_2	cds	25968	26267	+	GHOEJM_00430		Plasmid maintenance system killer protein	SO:0001217, UniRef:UniRef50_A0A7R7JC09
contig_2	cds	26277	26585	+	GHOEJM_00435		HTH cro/C1-type domain-containing protein	SO:0001217, UniRef:UniRef50_C7BSL4
contig_2	cds	26830	27150	+	GHOEJM_00440		Methyltranfer-dom domain-containing protein	SO:0001217, UniRef:UniRef50_A0A653KX16
contig_2	cds	27491	30502	-	GHOEJM_00445		Transposase for transposon Tn3	SO:0001217, UniRef:UniRef50_P03008
contig_2	cds	30663	31220	+	GHOEJM_00450		Resolvase/invertase-type recombinase catalytic domain-containing protein	SO:0001217, UniRef:UniRef50_A0A177NRM9
contig_2	cds	31237	32100	+	GHOEJM_00455		DUF4231 domain-containing protein	SO:0001217, UniRef:UniRef50_A0A1Q8YL23
contig_2	cds	32139	32543	-	GHOEJM_00460		DUF1863 domain-containing protein	SO:0001217, UniRef:UniRef50_B2RGS8
contig_2	cds	32770	33402	-	GHOEJM_00465	catB3	type B-3 chloramphenicol O-acetyltransferase CatB3	NCBIProtein:WP_000186237.1, SO:0001217, UniRef:UniRef50_P26841
contig_2	cds	33540	34415	-	GHOEJM_00470	blaOXA	oxacillin-hydrolyzing class D beta-lactamase OXA-1	NCBIProtein:WP_001334766.1, SO:0001217, UniRef:UniRef50_P13661
contig_2	cds	34501	35100	-	GHOEJM_00475		fluoroquinolone-acetylating aminoglycoside 6'-N-acetyltransferase AAC(6')-Ib-cr5	NCBIProtein:WP_063840321.1, SO:0001217, UniRef:UniRef50_P19650
contig_2	cds	35199	35903	-	GHOEJM_00480	tnp	IS6 family IS15DIV transposase	IS:IS15DIV, SO:0001217, UniRef:UniRef50_Q573Q1
contig_2	cds	36315	36938	+	GHOEJM_00485		Resolvase/invertase-type recombinase catalytic domain-containing protein	SO:0001217, UniRef:UniRef50_A0A2E4YII5
contig_2	cds	36993	37259	+	GHOEJM_00490		hypothetical protein
contig_2	cds	37297	37878	+	GHOEJM_00495	proQ	ProQ domain-containing protein	SO:0001217, UniRef:UniRef50_A0A514C8P8
contig_2	cds	38029	38619	-	GHOEJM_00500		SGNH-hydro domain-containing protein	SO:0001217, UniRef:UniRef50_A0A514C8X5
contig_2	cds	38796	39092	-	GHOEJM_00505		hypothetical protein
contig_2	cds	39089	39715	-	GHOEJM_00510	parA	ParA family plasmid-partitioning AAA ATPase	BlastRules:WP_010260829, SO:0001217, UniRef:UniRef50_A0A1T4UUQ7
contig_2	cds	40196	41140	+	GHOEJM_00515	traC	DNA primase TraC	SO:0001217, UniRef:UniRef50_A0A3G8EWR9
contig_2	cds	41288	41455	+	GHOEJM_00520		hypothetical protein
contig_2	cds	41375	41824	-	GHOEJM_00525		Lytic transglycosylase	SO:0001217, UniRef:UniRef50_A0A1S1HNS8
contig_2	cds	42294	42677	+	GHOEJM_00530	traM	Relaxosome protein TraM	SO:0001217, UniRef:UniRef50_A0A1S1HRT7
contig_2	cds	42879	43553	+	GHOEJM_00535		hypothetical protein	PFAM:PF00196.22
contig_2	cds	43631	43822	+	GHOEJM_00540	traY	Relaxosome protein TraY	SO:0001217, UniRef:UniRef50_A0A1S1HLZ0
contig_2	cds	44073	44450	+	GHOEJM_00545		Pilin	SO:0001217, UniRef:UniRef50_A0A829R0L6
contig_2	cds	44479	44784	+	GHOEJM_00550	traL	Protein TraL	SO:0001217, UniRef:UniRef50_A0A318NWH5
contig_2	cds	44795	45367	+	GHOEJM_00555	traE	Conjugal transfer protein TraE	SO:0001217, UniRef:UniRef50_A0A5B8HQ75
contig_2	cds	45348	46121	+	GHOEJM_00560	traK	Type-F conjugative transfer system secretin TraK	SO:0001217, UniRef:UniRef50_A0A514C8T0
contig_2	cds	46123	47505	+	GHOEJM_00565	traB	TraB	SO:0001217, UniRef:UniRef50_A0A514C8V8
contig_2	cds	47516	47680	+	GHOEJM_00570		Citrate transporter	SO:0001217, UniRef:UniRef50_A0A514C8V9
contig_2	cds	47771	48124	+	GHOEJM_00575		hypothetical protein
contig_3	cds	71	466	+	GHOEJM_00580		hypothetical protein
contig_3	cds	1239	1466	+	GHOEJM_00585		hypothetical protein
contig_3	cds	1482	1664	+	GHOEJM_00590		DUF5060 domain-containing protein	SO:0001217, UniRef:UniRef50_A0A1I3M564
contig_3	cds	1977	2405	-	GHOEJM_00595		Helix-turn-helix domain-containing protein	SO:0001217, UniRef:UniRef50_A0A6S5GHU6
contig_3	cds	2623	2787	+	GHOEJM_00600		hypothetical protein
contig_4	cds	256	474	-	GHOEJM_00605		hypothetical protein
contig_4	cds	794	1714	+	GHOEJM_00610		Replication protein	SO:0001217, UniRef:UniRef50_A0A219X551
contig_4	cds	2652	3167	+	GHOEJM_00615	dnaJ	Molecular chaperone DnaJ	SO:0001217, UniRef:UniRef50_A0A5C5CYT9
contig_4	cds	3221	3772	+	GHOEJM_00620		hypothetical protein
contig_4	cds	3769	3999	+	GHOEJM_00625		Integrase	SO:0001217, UniRef:UniRef50_D1P812
contig_4	cds	3992	4189	+	GHOEJM_00630		HTH cro/C1-type domain-containing protein	SO:0001217, UniRef:UniRef50_D1P811
contig_4	cds	4285	4461	+	GHOEJM_00635		hypothetical protein
contig_4	cds	4545	4781	+	GHOEJM_00640		hypothetical protein
contig_4	cds	4849	4983	+	GHOEJM_00645		hypothetical protein
contig_4	cds	5049	5534	-	GHOEJM_00650		SLT domain-containing protein	SO:0001217, UniRef:UniRef50_A0A1X1EKQ3
contig_4	cds	5970	6338	+	GHOEJM_00655		hypothetical protein
contig_4	cds	6319	6852	-	GHOEJM_00660		hypothetical protein
contig_4	cds	7078	7416	+	GHOEJM_00665		hypothetical protein
contig_4	cds	7435	7734	+	GHOEJM_00670	traL	Type IV conjugative transfer system protein TraL	SO:0001217, UniRef:UniRef50_A0A0A3ZAV1
contig_4	cds	7735	8307	+	GHOEJM_00675	traE	Type IV conjugative transfer system protein TraE	SO:0001217, UniRef:UniRef50_A0A6M8SYM6
contig_4	cds	8304	9032	+	GHOEJM_00680		hypothetical protein
contig_4	cds	9022	10392	+	GHOEJM_00685	traB	Conjugal transfer protein TraB	SO:0001217, UniRef:UniRef50_A0A5C4PW14
contig_4	cds	10396	10980	+	GHOEJM_00690		hypothetical protein
contig_4	cds	10986	13574	+	GHOEJM_00695	traC	Type IV secretion system protein TraC	SO:0001217, UniRef:UniRef50_A0A1X1EKM8
contig_4	cds	13567	13917	+	GHOEJM_00700		hypothetical protein
contig_4	cds	13910	14533	+	GHOEJM_00705		TraW-N domain-containing protein	SO:0001217, UniRef:UniRef50_A0A0A3Z6P4
contig_4	cds	14530	15528	+	GHOEJM_00710	traU	Conjugal transfer pilus assembly protein TraU	SO:0001217, UniRef:UniRef50_A0A377XBC4
contig_4	cds	15537	15959	+	GHOEJM_00715	trbC	Conjugal transfer protein TrbC	SO:0001217, UniRef:UniRef50_A0A2D0K876
contig_4	cds	15952	17778	+	GHOEJM_00720		hypothetical protein
contig_4	cds	17775	18551	+	GHOEJM_00725	traF	IncF plasmid conjugative transfer pilus assembly protein TraF	SO:0001217, UniRef:UniRef50_A0A6B8DJT5
contig_4	cds	18612	19160	+	GHOEJM_00730		hypothetical protein
contig_4	cds	19157	20518	+	GHOEJM_00735	traH	Conjugal transfer protein TraH	SO:0001217, UniRef:UniRef50_A0A0A4AAD1
contig_4	cds	20523	23339	+	GHOEJM_00740		hypothetical protein
contig_4	cds	23349	23852	+	GHOEJM_00745		hypothetical protein
contig_4	cds	23849	25906	+	GHOEJM_00750	traD	Type IV conjugative transfer system coupling protein TraD	SO:0001217, UniRef:UniRef50_A0A6M8SYP3
contig_4	cds	25925	30874	+	GHOEJM_00755		hypothetical protein	PFAM:PF08751.14, PFAM:PF13245.9, PFAM:PF13604.9, PFAM:PF18340.4
contig_4	cds	30915	31121	+	GHOEJM_00760		hypothetical protein
contig_4	cds	31132	31602	+	GHOEJM_00765	stpA	DNA-binding protein H-NS/DNA-binding protein StpA	SO:0001217, UniRef:UniRef50_A0A1I3XAI3
contig_4	cds	31571	32164	+	GHOEJM_00770		SGNH-hydro domain-containing protein	SO:0001217, UniRef:UniRef50_A0A1I3X9M5
contig_4	cds	33171	33482	-	GHOEJM_00775		hypothetical protein
contig_4	cds	33526	33744	-	GHOEJM_00780		hypothetical protein
contig_4	cds	33731	34225	-	GHOEJM_00785		DUF2254 domain-containing protein	SO:0001217, UniRef:UniRef50_A0A402V188
contig_4	cds	34623	34973	+	GHOEJM_00790		Type II toxin-antitoxin system RelE/ParE family toxin	SO:0001217, UniRef:UniRef50_H0KGW4
contig_4	cds	34975	35274	+	GHOEJM_00795		HTH cro/C1-type domain-containing protein	SO:0001217, UniRef:UniRef50_R4Y8E1
contig_4	cds	35985	36650	+	GHOEJM_00800		Iron-sulfur cluster carrier protein	SO:0001217, UniRef:UniRef50_F4MJ43
contig_4	cds	36751	37035	+	GHOEJM_00805	copG	CopG family transcriptional regulator	SO:0001217, UniRef:UniRef50_L0AQX3
contig_4	cds	37043	37219	+	GHOEJM_00810		hypothetical protein
contig_4	cds	37243	37701	+	GHOEJM_00815		hypothetical protein
contig_4	cds	37859	38044	+	GHOEJM_00820		hypothetical protein
contig_4	cds	38069	38317	+	GHOEJM_00825		hypothetical protein
contig_4	cds	38317	38472	+	GHOEJM_00830		hypothetical protein
contig_4	cds	38611	39471	-	GHOEJM_00835	blaTEM-1	broad-spectrum class A beta-lactamase TEM-1	NCBIProtein:WP_000027057.1, SO:0001217, UniRef:UniRef50_A0A5F1HSI2
contig_4	cds	39827	40186	-	GHOEJM_00840		hypothetical protein
contig_4	cds	40294	40818	+	GHOEJM_00845	dnaJ	Molecular chaperone DnaJ	SO:0001217, UniRef:UniRef50_A0A5C5CYT9
contig_4	cds	40909	41451	+	GHOEJM_00850		Prophage antirepressor	SO:0001217, UniRef:UniRef50_B2VAW4
contig_4	cds	41448	41693	+	GHOEJM_00855		Arm-DNA-bind-5 domain-containing protein	SO:0001217, UniRef:UniRef50_B2VAZ4
contig_4	cds	41690	41911	+	GHOEJM_00860		Transcriptional regulator	SO:0001217, UniRef:UniRef50_B2VAZ3
contig_4	cds	41898	42197	+	GHOEJM_00865		DUF2970 domain-containing protein	SO:0001217, UniRef:UniRef50_A0A384ZT74
contig_4	cds	42175	42621	+	GHOEJM_00870		hypothetical protein
contig_4	cds	42581	42793	+	GHOEJM_00875		Phage protein	SO:0001217, UniRef:UniRef50_B2VAZ2
contig_4	cds	42839	43099	+	GHOEJM_00880		DUF2960 domain-containing protein	SO:0001217, UniRef:UniRef50_A0A2X3KP83
contig_4	cds	43176	43313	+	GHOEJM_00885		Transposase	SO:0001217, UniRef:UniRef50_T1RT88
contig_4	cds	43403	43627	+	GHOEJM_00890	copG	CopG family transcriptional regulator	SO:0001217, UniRef:UniRef50_A0A1C0U854
contig_4	cds	43639	43914	+	GHOEJM_00895		Type II toxin-antitoxin system RelE/ParE family toxin	SO:0001217, UniRef:UniRef50_A0A384ZT70
contig_4	cds	43936	44202	+	GHOEJM_00900		hypothetical protein
contig_4	cds	44874	45755	-	GHOEJM_00905	blaKPC-2	carbapenem-hydrolyzing class A beta-lactamase KPC-2	NCBIProtein:WP_004199234.1, SO:0001217, UniRef:UniRef50_Q848S6
contig_4	cds	46031	47011	-	GHOEJM_00910	tnp	IS481 family ISKpn27 transposase	IS:ISKpn27, SO:0001217, UniRef:UniRef50_K9DS02
contig_4	cds	47134	47691	-	GHOEJM_00915		Transposon Tn1331 resolvase	SO:0001217, UniRef:UniRef50_P21424
contig_4	cds	47836	48168	-	GHOEJM_00920		Transposase	SO:0001217, UniRef:UniRef50_Q0ZKP0
contig_4	cds	49280	49411	+	GHOEJM_00925		hypothetical protein
contig_4	cds	49762	50289	-	GHOEJM_00930		hypothetical protein
contig_5	cds	855	1268	-	GHOEJM_00935		DNA-binding protein	SO:0001217, UniRef:UniRef50_A0A0N9NDQ2
contig_5	cds	1276	2232	-	GHOEJM_00940		Replication initiation protein	SO:0001217, UniRef:UniRef50_P22308
contig_5	cds	2821	3276	-	GHOEJM_00945	traD	Conjugal transfer protein TraD	SO:0001217, UniRef:UniRef50_B2VAP6
contig_5	cds	3441	4556	+	GHOEJM_00950		43 kDa relaxation protein	SO:0001217, UniRef:UniRef50_P14492
contig_5	cds	4569	5153	+	GHOEJM_00955		22 kDa relaxation protein	SO:0001217, UniRef:UniRef50_P14493
contig_5	cds	5540	5848	-	GHOEJM_00960		hypothetical protein
contig_5	cds	5841	6005	-	GHOEJM_00965		hypothetical protein
contig_5	cds	6153	6608	-	GHOEJM_00970		Uncharacterized conserved protein	SO:0001217, UniRef:UniRef50_A0A379LSX0
contig_5	cds	7204	7863	-	GHOEJM_00975		Haloacid dehalogenase	SO:0001217, UniRef:UniRef50_A0A0D8L4L2
contig_5	cds	7973	8452	-	GHOEJM_00980		hypothetical protein	PFAM:PF07739.16
contig_6	cds	392	571	-	GHOEJM_00985		hypothetical protein
contig_6	cds	571	888	-	GHOEJM_00990		hypothetical protein
contig_6	cds	1744	1869	+	GHOEJM_00995		hypothetical protein
contig_6	cds	1866	2414	-	GHOEJM_01000		hypothetical protein
contig_6	cds	2405	2920	-	GHOEJM_01005		Replication protein	SO:0001217, UniRef:UniRef50_A0A711XJC7
contig_7	cds	8	475	-	GHOEJM_01010		Phage tail protein	SO:0001217, UniRef:UniRef50_A0A2G0PZ20
contig_7	cds	535	870	-	GHOEJM_01015		DUF3168 domain-containing protein	SO:0001217, UniRef:UniRef50_J7TVB0
contig_7	cds	867	1316	-	GHOEJM_01020		HK97 gp10 family phage protein	SO:0001217, UniRef:UniRef50_A0A2J9LC51
contig_7	cds	1309	1632	-	GHOEJM_01025		Head-tail adaptor	SO:0001217, UniRef:UniRef50_J7TA90
contig_7	cds	1642	1944	-	GHOEJM_01030		Phage gp6-like head-tail connector protein	SO:0001217, UniRef:UniRef50_A0A0J8YIV1
contig_7	cds	2025	3245	-	GHOEJM_01035		HK97 family phage major capsid protein	SO:0001217, UniRef:UniRef50_A0A2W7MH07
contig_7	cds	3255	3863	-	GHOEJM_01040		Phage head maturation protease	SO:0001217, UniRef:UniRef50_K8B8X3
contig_7	cds	3853	5076	-	GHOEJM_01045		Phage portal protein	SO:0001217, UniRef:UniRef50_A0A3B0MMF4
contig_7	cds	5066	5227	-	GHOEJM_01050		TMhelix containing protein	SO:0001217, UniRef:UniRef50_C0AWY0
contig_7	cds	5224	6954	-	GHOEJM_01055		Terminase large subunit	SO:0001217, UniRef:UniRef50_Q9XJT6
contig_7	cds	6951	7445	-	GHOEJM_01060		Phage terminase small subunit P27 family	SO:0001217, UniRef:UniRef50_A0A6P2HH82
contig_7	cds	7599	7952	-	GHOEJM_01065		HNHc domain-containing protein	SO:0001217, UniRef:UniRef50_A0A0B6X2W9
contig_7	cds	8203	8427	-	GHOEJM_01070		Phage protein	SO:0001217, UniRef:UniRef50_D3UWJ4
contig_7	cds	8566	8943	-	GHOEJM_01075		DUF2570 domain-containing protein	SO:0001217, UniRef:UniRef50_A0A2S1BHF3
contig_7	cds	8940	9098	-	GHOEJM_01080		hypothetical protein
contig_7	cds	9080	9556	-	GHOEJM_01085		hypothetical protein	PFAM:PF00959.22
contig_7	cds	9549	9770	-	GHOEJM_01090		hypothetical protein
contig_7	cds	9938	10081	+	GHOEJM_01095		hypothetical protein
contig_7	cds	10183	10839	-	GHOEJM_01100	tnp	IS1595 family ISEc75 transposase	IS:ISEc75, SO:0001217, UniRef:UniRef50_A0A140NNI2
contig_7	cds	10879	11418	-	GHOEJM_01105		hypothetical protein
contig_7	cds	11519	12571	-	GHOEJM_01110		Methyltransferase	SO:0001217, UniRef:UniRef50_A0A2X2BL92
contig_7	cds	13117	13896	-	GHOEJM_01115		Antitermination protein Q	SO:0001217, UniRef:UniRef50_A0A873WX01
contig_7	cds	13896	14882	-	GHOEJM_01120		Prim-Zn-Ribbon domain-containing protein	SO:0001217, UniRef:UniRef50_W1IS90
contig_7	cds	14879	16456	-	GHOEJM_01125		DEAD/DEAH box helicase	SO:0001217, UniRef:UniRef50_D3V610
contig_7	cds	16721	16999	-	GHOEJM_01130		Transposase	SO:0001217, UniRef:UniRef50_A0A3D3HU73
contig_7	cds	16968	17189	-	GHOEJM_01135		Cro/Cl family transcriptional regulator	SO:0001217, UniRef:UniRef50_A0A2A5MIP5
contig_7	cds	17300	18076	+	GHOEJM_01140		Phage repressor protein	SO:0001217, UniRef:UniRef50_A0A370SZD1
contig_7	cds	18160	18672	+	GHOEJM_01145		XRE family transcriptional regulator	SO:0001217, UniRef:UniRef50_A0A2S1BFQ0
contig_7	cds	18676	18882	+	GHOEJM_01150		TonB-dep-Rec domain-containing protein	SO:0001217, UniRef:UniRef50_A0A2S1BFT1
contig_7	cds	18884	19072	+	GHOEJM_01155		hypothetical protein
contig_7	cds	19074	19247	+	GHOEJM_01160		Prophage protein	SO:0001217, UniRef:UniRef50_A0A3D3HT93
contig_7	cds	19240	19635	+	GHOEJM_01165		Orphan protein	SO:0001217, UniRef:UniRef50_M7CWN7
contig_7	cds	19638	20135	+	GHOEJM_01170		hypothetical protein
contig_7	cds	20128	20547	+	GHOEJM_01175		Phage protein	SO:0001217, UniRef:UniRef50_A0A8F5T015
contig_7	cds	20622	20969	+	GHOEJM_01180		EcoEI-R-C domain-containing protein	SO:0001217, UniRef:UniRef50_A0A2G0Q1G2
contig_7	cds	20956	21162	+	GHOEJM_01185		hypothetical protein
contig_7	cds	21162	21995	+	GHOEJM_01190		ORF6N domain-containing protein	SO:0001217, UniRef:UniRef50_A0A1N6N0Y2
contig_7	cds	21998	22606	+	GHOEJM_01195		DNA-pol3-beta-2 domain-containing protein	SO:0001217, UniRef:UniRef50_A0A2S1BFL7
contig_7	cds	22603	22824	+	GHOEJM_01200		hypothetical protein
contig_7	cds	22821	23072	+	GHOEJM_01205		Transposase	SO:0001217, UniRef:UniRef50_A0A2S1BFP0
contig_7	cds	23062	23838	+	GHOEJM_01210		Transcription repressor	SO:0001217, UniRef:UniRef50_M7CE26
contig_7	cds	23825	24142	+	GHOEJM_01215		Phage protein	SO:0001217, UniRef:UniRef50_A0A140NI68
contig_7	cds	24139	24345	+	GHOEJM_01220		HTH-17 domain-containing protein	SO:0001217, UniRef:UniRef50_A0A2G0Q3D6
contig_7	cds	24302	25525	-	GHOEJM_01225		Integrase	SO:0001217, UniRef:UniRef50_A0A2D0KKV0
contig_7	cds	25932	26216	+	GHOEJM_01230	dinI	DinI family protein	SO:0001217, UniRef:UniRef50_A0A2C5TIR8
contig_7	cds	26256	27836	-	GHOEJM_01235		Phage tail protein	SO:0001217, UniRef:UniRef50_A0A3D3HNW2
contig_7	cds	27893	28561	-	GHOEJM_01240		Serine protease	SO:0001217, UniRef:UniRef50_A0A8I0U539
contig_7	cds	28564	28887	-	GHOEJM_01245		Minor capsid protein	SO:0001217, UniRef:UniRef50_A0A1B8HDB0
contig_7	cds	28905	32075	-	GHOEJM_01250		Fibronectin type-III domain-containing protein	SO:0001217, UniRef:UniRef50_E3G2V6
contig_7	cds	32108	32701	-	GHOEJM_01255		Tail assembly protein	SO:0001217, UniRef:UniRef50_A0A0L0GHH0
contig_7	cds	32760	33182	-	GHOEJM_01260		Lipoprotein	SO:0001217, UniRef:UniRef50_A0A1B8HPR3
contig_7	cds	33247	33954	-	GHOEJM_01265		NlpC/P60 domain-containing protein	SO:0001217, UniRef:UniRef50_E5YI06
contig_7	cds	33957	34715	-	GHOEJM_01270		Phage minor tail protein L	SO:0001217, UniRef:UniRef50_A0A0J8YGA6
contig_7	cds	34712	35047	-	GHOEJM_01275		hypothetical protein
contig_7	cds	35044	38301	-	GHOEJM_01280		Phage tail tape measure protein	SO:0001217, UniRef:UniRef50_A0A7T9XF89
contig_7	cds	38326	38610	-	GHOEJM_01285		Phage tail protein	SO:0001217, UniRef:UniRef50_A0A1P8DTH5
contig_7	cds	38622	38939	-	GHOEJM_01290		hypothetical protein
contig_8	cds	1	720	+	GHOEJM_01295		hypothetical protein
contig_8	cds	653	1570	-	GHOEJM_01300		hypothetical protein
contig_8	oriC	721	1568	?			origin of replication
contig_8	cds	1598	1750	-	GHOEJM_01305		hypothetical protein
contig_8	cds	1747	2316	-	GHOEJM_01310		Resolvase	SO:0001217, UniRef:UniRef50_A0A097GZZ1
contig_8	cds	2398	3102	+	GHOEJM_01315	tnp	IS6 family IS15DIV transposase	IS:IS15DIV, SO:0001217, UniRef:UniRef50_Q573Q1
contig_8	cds	3214	3615	+	GHOEJM_01320		hypothetical protein	PFAM:PF00239.24, PFAM:PF02796.18
contig_8	cds	3738	4718	+	GHOEJM_01325	tnp	IS481 family ISKpn27 transposase	IS:ISKpn27, SO:0001217, UniRef:UniRef50_K9DS02
contig_8	cds	4994	5875	+	GHOEJM_01330	blaKPC-2	carbapenem-hydrolyzing class A beta-lactamase KPC-2	NCBIProtein:WP_004199234.1, SO:0001217, UniRef:UniRef50_Q848S6
contig_8	cds	6125	6505	-	GHOEJM_01335		Transposase DDE domain protein	SO:0001217, UniRef:UniRef50_A0A158EKS3
contig_8	cds	6567	7271	-	GHOEJM_01340	tnp	IS6 family IS15DIV transposase	IS:IS15DIV, SO:0001217, UniRef:UniRef50_Q573Q1
contig_8	ncRNA-region	7321	7388	-			putative aminoglycoside riboswitch / attI site	RFAM:RF02912, SO:0000035
contig_8	cds	7478	8491	+	GHOEJM_01345	intI1	class 1 integron integrase IntI1	BlastRules:WP_000845054, SO:0001217, UniRef:UniRef50_A0A257FG49
contig_8	cds	8776	8919	+	GHOEJM_01350		hypothetical protein
contig_8	cds	8956	9660	+	GHOEJM_01355	tnp	IS6 family IS15DIV transposase	IS:IS15DIV, SO:0001217, UniRef:UniRef50_Q573Q1
contig_8	cds	9606	9848	-	GHOEJM_01360		hypothetical protein	PFAM:PF13276.9
contig_8	cds	9977	10141	-	GHOEJM_01365		hypothetical protein
contig_8	cds	10181	10372	-	GHOEJM_01370		Transposase	SO:0001217, UniRef:UniRef50_A0A7Z7YIH8
contig_8	cds	10740	11396	+	GHOEJM_01375	qnrS1	quinolone resistance pentapeptide repeat protein QnrS1	NCBIProtein:WP_001516695.1
contig_8	cds	11715	12329	-	GHOEJM_01380		Resolvase/invertase-type recombinase catalytic domain-containing protein	SO:0001217, UniRef:UniRef50_A0A259LUL4
contig_8	cds	12491	12748	+	GHOEJM_01385		hypothetical protein	PFAM:PF13700.9
contig_8	cds	12809	13354	+	GHOEJM_01390		Plasmid pRiA4b ORF-3 family protein	SO:0001217, UniRef:UniRef50_A0A2G8DQS3
contig_8	cds	13491	14063	+	GHOEJM_01395		DNA-invertase hin	SO:0001217, UniRef:UniRef50_L0R2U8
contig_8	cds	14100	15491	+	GHOEJM_01400	tnp	ISKra4 family ISKpn19 transposase	IS:ISKpn19, SO:0001217, UniRef:UniRef50_A0A0M0T749
contig_8	cds	15455	15544	-	GHOEJM_01405		hypothetical protein
contig_8	cds	15683	15898	-	GHOEJM_01410	insB	InsB	SO:0001217, UniRef:UniRef50_B0LHG4
contig_8	cds	15970	16347	+	GHOEJM_01415		Transposase	SO:0001217, UniRef:UniRef50_A0A6N3QHQ2
contig_8	cds	17049	17582	-	GHOEJM_01420		Endonuclease	SO:0001217, UniRef:UniRef50_A0A198GLY4
contig_8	cds	17582	18577	-	GHOEJM_01425		Type IV secretion system protein	SO:0001217, UniRef:UniRef50_A0A8G9M874
contig_8	cds	18619	19779	-	GHOEJM_01430	traF	TraF protein	SO:0001217, UniRef:UniRef50_Q46705
contig_8	cds	19779	20663	-	GHOEJM_01435	traO	TraO protein	SO:0001217, UniRef:UniRef50_Q46704
contig_8	cds	20674	21372	-	GHOEJM_01440	traE	TraE protein	SO:0001217, UniRef:UniRef50_Q46703
contig_8	cds	21591	22631	-	GHOEJM_01445	traD	Conjugal transfer protein TraD	SO:0001217, UniRef:UniRef50_G1CCV4
contig_8	cds	22647	22874	-	GHOEJM_01450	eexN	IncN-type entry exclusion lipoprotein EexN	BlastRules:WP_000734973, SO:0001217, UniRef:UniRef50_E2EAP1
contig_8	cds	22882	23595	-	GHOEJM_01455	traC	TraC	SO:0001217, UniRef:UniRef50_G1CCV6
contig_8	cds	23613	26213	-	GHOEJM_01460	traB	Conjugal transfer protein TraB	SO:0001217, UniRef:UniRef50_Q0ZKR5
contig_8	cds	26213	26530	-	GHOEJM_01465	traA	Conjugal transfer protein TraA	SO:0001217, UniRef:UniRef50_G1CCV8
contig_8	cds	26580	26873	-	GHOEJM_01470	traM	Conjugal transfer protein TraM	SO:0001217, UniRef:UniRef50_Q46696
contig_8	cds	26883	27164	-	GHOEJM_01475		Transcriptional regulator	SO:0001217, UniRef:UniRef50_A0A6C7H3D7
contig_8	cds	27173	27907	-	GHOEJM_01480		Conjugal transfer protein	SO:0001217, UniRef:UniRef50_F6IB97
contig_8	cds	28016	28321	+	GHOEJM_01485		hypothetical protein
contig_8	cds	28337	28681	+	GHOEJM_01490		CDP-alcohol phosphatidyltransferase family protein	SO:0001217, UniRef:UniRef50_A0A2Z5VJK5
contig_8	cds	28678	28992	+	GHOEJM_01495		Conjugal transfer protein	SO:0001217, UniRef:UniRef50_A0A379D0F1
contig_8	cds	29028	29339	+	GHOEJM_01500		hypothetical protein
contig_8	cds	29389	30036	+	GHOEJM_01505		Restriction endonuclease	SO:0001217, UniRef:UniRef50_A0A2S1BJ74
contig_8	cds	30041	30247	+	GHOEJM_01510		DNA-binding protein	SO:0001217, UniRef:UniRef50_F6IBA3
contig_8	cds	30258	30524	-	GHOEJM_01515		Zn-Tnp-IS1 domain-containing protein	SO:0001217, UniRef:UniRef50_A0A348DMF8
contig_8	cds	30629	32062	+	GHOEJM_01520		Type II methyltransferase M-EcoRII	SO:0001217, UniRef:UniRef50_P05101
contig_8	cds	32096	33310	-	GHOEJM_01525		type II site-specific deoxyribonuclease	BlastRules:WP_143212653, SO:0001217, UniRef:UniRef50_P14633
contig_8	cds	33571	34335	-	GHOEJM_01530		IS6-like element IS6100 family transposase	BlastRules:WP_001389365, SO:0001217, UniRef:UniRef50_A0A5P9CVE5
contig_8	cds	34478	34744	-	GHOEJM_01535		hypothetical protein
contig_8	cds	35428	36132	-	GHOEJM_01540	tnp	IS6 family IS15DIV transposase	IS:IS15DIV, SO:0001217, UniRef:UniRef50_Q573Q1
contig_8	cds	36179	36895	-	GHOEJM_01545	intI1	Class 1 integron integrase IntI1	SO:0001217, UniRef:UniRef50_A0A809T1G1
contig_8	ncRNA-region	36985	37057	+			putative aminoglycoside riboswitch / attI site	RFAM:RF02912, SO:0000035
contig_8	cds	37185	37889	+	GHOEJM_01550	tnp	IS6 family IS15DIV transposase	IS:IS15DIV, SO:0001217, UniRef:UniRef50_Q573Q1
contig_8	cds	38053	38652	+	GHOEJM_01555	aac(6')-Ib	aminoglycoside N-acetyltransferase AAC(6')-Ib3	NCBIProtein:WP_032488579.1, SO:0001217, UniRef:UniRef50_P19650
contig_8	cds	38749	39201	+	GHOEJM_01560	arr-3	NAD(+)--rifampin ADP-ribosyltransferase Arr-3	NCBIProtein:WP_001749986.1, SO:0001217, UniRef:UniRef50_A0A0G9MZN4
contig_8	cds	39505	42510	-	GHOEJM_01565		Tn3-like element Tn3 family transposase	BlastRules:WP_032495017, SO:0001217, UniRef:UniRef50_P03008
contig_8	cds	42674	43231	+	GHOEJM_01570		Transposon Tn1331 resolvase	SO:0001217, UniRef:UniRef50_P21424
contig_8	cds	43414	44274	+	GHOEJM_01575	blaTEM-1	broad-spectrum class A beta-lactamase TEM-1	NCBIProtein:WP_000027057.1, SO:0001217, UniRef:UniRef50_A0A5F1HSI2
contig_8	cds	44533	45009	+	GHOEJM_01580		DUF6016 domain-containing protein	SO:0001217, UniRef:UniRef50_S3J4K1
contig_8	cds	45056	45931	-	GHOEJM_01585	blaCTX-M-3	extended-spectrum class A beta-lactamase CTX-M-3	NCBIProtein:WP_011091028.1, SO:0001217, UniRef:UniRef50_Q47066
contig_8	cds	46163	46285	-	GHOEJM_01590		hypothetical protein
contig_8	cds	46266	47528	-	GHOEJM_01595	tnp	IS1380 family ISEc9 transposase	IS:ISEc9, SO:0001217, UniRef:UniRef50_A0A355AC13
contig_8	cds	47812	48048	+	GHOEJM_01600		hypothetical protein	PFAM:PF01526.20
contig_8	cds	48058	48423	-	GHOEJM_01605		hypothetical protein
contig_8	cds	48423	51659	-	GHOEJM_01610		ATP-dependent RecD-like DNA helicase	SO:0001217, UniRef:UniRef50_A0A6G8F840
contig_8	cds	51659	53188	-	GHOEJM_01615		type IV secretion system DNA-binding domain-containing protein	SO:0001217, UniRef:UniRef50_UPI001F38762F
contig_8	cds	53190	53606	-	GHOEJM_01620	traK	TraK protein	SO:0001217, UniRef:UniRef50_A0A485C5B5
contig_8	oriT	53668	53935	?			origin of transfer
contig_8	cds	54097	54516	+	GHOEJM_01625	stbA	StbA	SO:0001217, UniRef:UniRef50_A0A377BD64
contig_8	cds	54525	55241	+	GHOEJM_01630	stbB	StbB	SO:0001217, UniRef:UniRef50_A0A455VR13
contig_8	cds	55243	55611	+	GHOEJM_01635	stbC	StbC	SO:0001217, UniRef:UniRef50_A0A6M3HDD9
contig_8	cds	55793	56137	+	GHOEJM_01640		Transposase	SO:0001217, UniRef:UniRef50_A0A8D6IE22
contig_8	cds	56248	56568	-	GHOEJM_01645		CcgAII protein	SO:0001217, UniRef:UniRef50_D8AFR8
contig_8	cds	56623	56802	-	GHOEJM_01650	cbiX	Cobalamin biosynthesis protein CbiX	SO:0001217, UniRef:UniRef50_A0A377BFB7
contig_8	cds	57529	58038	-	GHOEJM_01655		Antirestriction protein	SO:0001217, UniRef:UniRef50_Q3ZU54
contig_8	cds	58806	58913	-	GHOEJM_01660		TMhelix containing protein	SO:0001217, UniRef:UniRef50_A0A2V3Q2F9
contig_8	cds	59391	59723	-	GHOEJM_01665		Ubiquinone biosynthesis protein	SO:0001217, UniRef:UniRef50_T2FKE9
contig_8	cds	59932	60216	-	GHOEJM_01670	ccgC	CcgC protein	SO:0001217, UniRef:UniRef50_A0A8D6D546
contig_8	cds	60285	60644	-	GHOEJM_01675		Ig-like domain-containing protein	SO:0001217, UniRef:UniRef50_S4WWR4
contig_8	cds	60641	60937	-	GHOEJM_01680		hypothetical protein
contig_8	cds	61050	61595	-	GHOEJM_01685		Basic proline-rich protein	SO:0001217, UniRef:UniRef50_A0A142EAZ5
contig_8	cds	61823	62062	-	GHOEJM_01690		CcgEII	SO:0001217, UniRef:UniRef50_Q0ZKP3
contig_8	cds	62072	62476	-	GHOEJM_01695	ardR	Antirestriction protein ArdR	SO:0001217, UniRef:UniRef50_A0A6M3HDG5
contig_8	cds	62534	62959	-	GHOEJM_01700		Antirestriction protein	SO:0001217, UniRef:UniRef50_A0A2T9HPT1
contig_8	cds	63374	63814	+	GHOEJM_01705	mucA	translesion error-prone DNA polymerase V autoproteolytic subunit MucA	BlastRules:WP_107685442, SO:0001217, UniRef:UniRef50_G3EKF6
contig_8	cds	63802	65067	+	GHOEJM_01710	mucB	translesion error-prone DNA polymerase V subunit MucB	BlastRules:WP_032488541, SO:0001217, UniRef:UniRef50_A0A083ZVN5
contig_8	cds	65218	66009	+	GHOEJM_01715	mucB	Uncharacterized protein in mucB 3'region	SO:0001217, UniRef:UniRef50_P14500
contig_8	cds	66024	66365	-	GHOEJM_01720		KORA domain-containing protein	SO:0001217, UniRef:UniRef50_V0AIX9
contig_9	cds	1	1056	+	GHOEJM_01725	repA	RepA	SO:0001217, UniRef:UniRef50_Q6TFT3
contig_9	cds	2429	2938	-	GHOEJM_01730		ROS/MUCR transcriptional regulator domain protein	SO:0001217, UniRef:UniRef50_A0A2L1KTI1
contig_9	cds	2986	5073	-	GHOEJM_01735	trbC	Conjugal transfer protein TrbC	SO:0001217, UniRef:UniRef50_A0A067LME5
contig_9	cds	5086	6036	-	GHOEJM_01740		Thiol:disulfide interchange protein	SO:0001217, UniRef:UniRef50_A0A2V3PXH8
contig_9	cds	6047	7354	-	GHOEJM_01745	icmP	Intracellular multiplication protein IcmP	SO:0001217, UniRef:UniRef50_A0A2V3Q2L6
contig_9	cds	7354	7749	-	GHOEJM_01750		Lytic transglycosylase	SO:0001217, UniRef:UniRef50_A0A2V3PXL9
contig_9	cds	7854	8204	-	GHOEJM_01755		DUF1496 domain-containing protein	SO:0001217, UniRef:UniRef50_A0A2Z5WQF8
contig_9	cds	8317	8970	+	GHOEJM_01760		Uncharacterized protein	SO:0001217, UniRef:UniRef50_P13974
contig_9	cds	9063	9320	+	GHOEJM_01765	pemI	type II toxin-antitoxin system antitoxin PemI	BlastRules:WP_000557619, SO:0001217, UniRef:UniRef50_Q024Q4
contig_9	cds	9322	9654	+	GHOEJM_01770		mRNA interferase	SO:0001217, UniRef:UniRef50_X5M710
contig_9	cds	9680	9907	+	GHOEJM_01775		hypothetical protein
contig_9	cds	9999	10433	+	GHOEJM_01780	samA	Protein SamA	SO:0001217, UniRef:UniRef50_A0A379XIG3
contig_9	cds	10382	11686	+	GHOEJM_01785		DNA polymerase IV	SO:0001217, UniRef:UniRef50_A0A083ZVN5
contig_9	cds	11709	12557	-	GHOEJM_01790		3'-5' exonuclease	SO:0001217, UniRef:UniRef50_A0A0D6IZ33
contig_9	cds	12560	12880	-	GHOEJM_01795	parM	Chromosome segregation protein ParM	SO:0001217, UniRef:UniRef50_A0A0N1KH00
contig_9	cds	13025	13663	-	GHOEJM_01800		DUF1109 domain-containing protein	SO:0001217, UniRef:UniRef50_A0A0H3YDD8
contig_9	cds	13731	13940	-	GHOEJM_01805	copG	CopG family transcriptional regulator	SO:0001217, UniRef:UniRef50_L0R502
contig_9	cds	13943	14161	-	GHOEJM_01810		hypothetical protein
contig_9	cds	14206	14889	-	GHOEJM_01815	tgtA5	TgtA5 cluster protein 2	SO:0001217, UniRef:UniRef50_F1CNL5
contig_9	cds	14886	15158	-	GHOEJM_01820		XRE family transcriptional regulator	SO:0001217, UniRef:UniRef50_A0A0U3JB39
contig_9	cds	15176	16450	-	GHOEJM_01825	relB	RelB antitoxin	SO:0001217, UniRef:UniRef50_Q8GFW9
contig_9	cds	16977	17333	+	GHOEJM_01830		Peptide-methionine (R)-S-oxide reductase	SO:0001217, UniRef:UniRef50_A0A7L8K9T7
contig_9	cds	17311	17895	+	GHOEJM_01835		T2SSE-N domain-containing protein	SO:0001217, UniRef:UniRef50_A0A097ZMJ5
contig_9	cds	17892	18611	+	GHOEJM_01840		Lipoprotein	SO:0001217, UniRef:UniRef50_A0A160HQX3
contig_9	cds	18773	19318	-	GHOEJM_01845		Calpain catalytic domain-containing protein	SO:0001217, UniRef:UniRef50_A0A5B8KQ55
contig_9	cds	19459	19920	+	GHOEJM_01850		Asparagine--tRNA ligase	SO:0001217, UniRef:UniRef50_A0A2I8QDP3
contig_9	cds	19917	20165	+	GHOEJM_01855		HTH cro/C1-type domain-containing protein	SO:0001217, UniRef:UniRef50_A0A7L8KBB1
contig_9	cds	20254	20958	-	GHOEJM_01860	tnp	IS6 family IS15DIV transposase	IS:IS15DIV, SO:0001217, UniRef:UniRef50_Q573Q1
contig_9	cds	21005	21298	-	GHOEJM_01865	merD	mercury resistance co-regulator MerD	NCBIFam:NF033783.1, SO:0001217, UniRef:UniRef50_A0A6L8M6C5
contig_9	cds	21316	23010	-	GHOEJM_01870	merA	mercury(II) reductase	NCBIFam:TIGR02053.1, SO:0001217, UniRef:UniRef50_P00392
contig_9	cds	23062	23484	-	GHOEJM_01875	merC	organomercurial transporter MerC	NCBIProtein:AAC33908.1, SO:0001217, UniRef:UniRef50_A0A0A1H6J0
contig_9	cds	23520	23795	-	GHOEJM_01880	merP	mercury resistance system periplasmic binding protein MerP	NCBIProtein:AAC38219.1, SO:0001217, UniRef:UniRef50_A0A2N8MEQ2
contig_9	cds	23809	24159	-	GHOEJM_01885	merT	mercuric transport protein MerT	NCBIProtein:AAB59075.1, SO:0001217, UniRef:UniRef50_A0A515EQQ8
contig_9	cds	24231	24665	+	GHOEJM_01890	merR	mercury resistance transcriptional regulator MerR	NCBIProtein:CAA77320.1, SO:0001217, UniRef:UniRef50_A0A2W5FYV2
contig_9	cds	24744	25748	+	GHOEJM_01895	tnp	IS110 family IS5075 transposase	IS:IS5075, SO:0001217, UniRef:UniRef50_A0A193M262
contig_9	cds	25947	26327	-	GHOEJM_01900		Tnp-DDE-dom domain-containing protein	SO:0001217, UniRef:UniRef50_A0A191T9L1
contig_9	cds	26329	26706	-	GHOEJM_01905		Transposase	SO:0001217, UniRef:UniRef50_A0A6N3QHQ2
contig_9	cds	27381	28085	-	GHOEJM_01910	tnp	IS6 family IS15DIV transposase	IS:IS15DIV, SO:0001217, UniRef:UniRef50_Q573Q1
contig_9	cds	28132	28920	-	GHOEJM_01915	resD	Resolvase ResD	SO:0001217, UniRef:UniRef50_A0A2P9E5F7
contig_9	cds	28980	29123	+	GHOEJM_01920		hypothetical protein
contig_9	cds	29118	30134	-	GHOEJM_01925		N-acetyltransferase domain-containing protein	SO:0001217, UniRef:UniRef50_A0A1G4DF59
contig_9	cds	30145	30459	-	GHOEJM_01930		Glyco-hydro-38N domain-containing protein	SO:0001217, UniRef:UniRef50_A0A837F5I3
contig_9	cds	30486	30881	-	GHOEJM_01935		ATP-binding protein	SO:0001217, UniRef:UniRef50_D8L2K2
contig_9	cds	31050	31355	-	GHOEJM_01940	ccdB	Toxin CcdB	SO:0001217, UniRef:UniRef50_A0A0J5FXM9
contig_9	cds	31357	31575	-	GHOEJM_01945		hypothetical protein	PFAM:PF07362.15
contig_9	cds	32163	32393	+	GHOEJM_01950		AbrB/MazE/SpoVT family DNA-binding domain-containing protein	SO:0001217, UniRef:UniRef50_Q0H049
contig_9	cds	32405	32806	+	GHOEJM_01955	vapC	Ribonuclease VapC	SO:0001217, UniRef:UniRef50_A0A833V3M6
contig_9	cds	32880	34442	+	GHOEJM_01960		ATP-dependent endonuclease	SO:0001217, UniRef:UniRef50_J2Y5V4
contig_9	cds	34427	35437	+	GHOEJM_01965		ATP-dependent exonuclease	SO:0001217, UniRef:UniRef50_A0A2D0ISI4
contig_9	cds	35474	36178	+	GHOEJM_01970	tnp	IS6 family IS15DIV transposase	IS:IS15DIV, SO:0001217, UniRef:UniRef50_Q573Q1
contig_9	cds	36124	36570	-	GHOEJM_01975		hypothetical protein
contig_9	cds	36684	37664	-	GHOEJM_01980	tnp	IS5 family ISKpn26 transposase	IS:ISKpn26, SO:0001217, UniRef:UniRef50_P76071
contig_9	cds	37718	38125	+	GHOEJM_01985		hypothetical protein
contig_9	cds	38178	38573	+	GHOEJM_01990		UPF0216 protein	SO:0001217, UniRef:UniRef50_Q9EUI6
contig_9	cds	38570	39181	+	GHOEJM_01995		DUF2913 domain-containing protein	SO:0001217, UniRef:UniRef50_A0A246NB35
contig_9	cds	39178	40128	-	GHOEJM_02000	tnp	ISNCY family ISCfr3 transposase	IS:ISCfr3, SO:0001217, UniRef:UniRef50_P37415
contig_9	cds	40275	40475	-	GHOEJM_02005		Catenin beta like 1	SO:0001217, UniRef:UniRef50_A0A7L6JIY9
contig_9	cds	40529	41161	-	GHOEJM_02010		Resolvase/invertase-type recombinase catalytic domain-containing protein	SO:0001217, UniRef:UniRef50_A0A2E4YII5
contig_9	cds	41524	42729	+	GHOEJM_02015		Partitioning protein	SO:0001217, UniRef:UniRef50_A0A1U8QQT0
contig_9	cds	42726	43697	+	GHOEJM_02020		Partitioning protein B	SO:0001217, UniRef:UniRef50_Q65AE0
contig_9	cds	43833	45104	-	GHOEJM_02025	umuC	Protein UmuC	SO:0001217, UniRef:UniRef50_P04152
contig_9	cds	45104	45526	-	GHOEJM_02030	impA	Protein ImpA	SO:0001217, UniRef:UniRef50_Q7M1C0
contig_9	cds	45706	46377	-	GHOEJM_02035		Abasic site processing protein	SO:0001217, UniRef:UniRef50_A0A3Q0N5E5
contig_9	cds	46736	47413	+	GHOEJM_02040	yubD	Putative methylase YubD	SO:0001217, UniRef:UniRef50_Q9S4X2
contig_9	cds	47413	47634	+	GHOEJM_02045		Cytoplasmic protein	SO:0001217, UniRef:UniRef50_Q65AD2
contig_9	cds	47645	48064	+	GHOEJM_02050		DUF1380 domain-containing protein	SO:0001217, UniRef:UniRef50_A0A2X3IUI6
contig_9	cds	48118	48897	+	GHOEJM_02055	ychA	YchA	SO:0001217, UniRef:UniRef50_A0A2H5C9M9
contig_9	cds	49302	49808	+	GHOEJM_02060	ardA	Antirestriction protein ArdA	SO:0001217, UniRef:UniRef50_A0A663AP84
contig_9	cds	49851	50042	+	GHOEJM_02065		Hypoxanthine phosphoribosyltransferase	SO:0001217, UniRef:UniRef50_A0A0H3FHC5
contig_9	cds	50204	50908	+	GHOEJM_02070	tnp	IS6 family IS15DIV transposase	IS:IS15DIV, SO:0001217, UniRef:UniRef50_Q573Q1
contig_9	cds	50799	51239	-	GHOEJM_02075		Resolvase	SO:0001217, UniRef:UniRef50_A0A2C5TUF3
contig_9	cds	51688	52248	+	GHOEJM_02080		hypothetical protein
contig_9	oriC	52249	52850	?			origin of replication
contig_9	cds	52782	53060	+	GHOEJM_02085		Integrase	SO:0001217, UniRef:UniRef50_W6AVP2
contig_9	cds	53171	53596	+	GHOEJM_02090		Antirestriction protein	SO:0001217, UniRef:UniRef50_W6AV69
contig_9	cds	53724	53879	+	GHOEJM_02095		IS4 family transposase	SO:0001217, UniRef:UniRef50_A0A3T1A4M8
contig_9	cds	53925	54221	+	GHOEJM_02100	korC	KorC	SO:0001217, UniRef:UniRef50_A0A899NDD9
contig_9	cds	54226	55206	+	GHOEJM_02105		DDE-Tnp-1 domain-containing protein	SO:0001217, UniRef:UniRef50_A0A7D5GGH1
contig_9	cds	55456	56337	-	GHOEJM_02110	blaKPC-2	carbapenem-hydrolyzing class A beta-lactamase KPC-2	NCBIProtein:WP_004199234.1, SO:0001217, UniRef:UniRef50_Q848S6
contig_9	cds	56613	57593	-	GHOEJM_02115	tnp	IS481 family ISKpn27 transposase	IS:ISKpn27, SO:0001217, UniRef:UniRef50_K9DS02
contig_9	cds	57716	58123	-	GHOEJM_02120		Resolvase/invertase-type recombinase catalytic domain-containing protein	SO:0001217, UniRef:UniRef50_A0A6B2EZ84
contig_9	cds	58129	58833	-	GHOEJM_02125	tnp	IS6 family IS15DIV transposase	IS:IS15DIV, SO:0001217, UniRef:UniRef50_Q573Q1
contig_9	cds	58858	59448	+	GHOEJM_02130		Restriction system protein	SO:0001217, UniRef:UniRef50_A0A1I3X972
contig_9	cds	59445	59930	+	GHOEJM_02135		hypothetical protein
contig_9	cds	59927	60175	+	GHOEJM_02140		Secreted protein	SO:0001217, UniRef:UniRef50_A0A0F7LRH3
contig_9	cds	60194	60922	+	GHOEJM_02145		Tyr recombinase domain-containing protein	SO:0001217, UniRef:UniRef50_A0A168QEB5
contig_9	cds	61163	62137	+	GHOEJM_02150	parA	Partition protein ParA	SO:0001217, UniRef:UniRef50_Q2VNZ8
contig_9	cds	62140	62583	+	GHOEJM_02155		Plasmid stability family protein	SO:0001217, UniRef:UniRef50_A0A7G3L4H8
contig_9	cds	62593	63144	+	GHOEJM_02160		Endonuclease Nuc	SO:0001217, UniRef:UniRef50_A0A0H3YDE4
contig_9	cds	63262	63768	+	GHOEJM_02165		Sugar ABC transporter substrate-binding protein	SO:0001217, UniRef:UniRef50_A0A0A8LC66
contig_9	cds	63761	64240	+	GHOEJM_02170		XRE family transcriptional regulator	SO:0001217, UniRef:UniRef50_F1CNN1
contig_9	cds	64269	64679	+	GHOEJM_02175		Lipoprotein	SO:0001217, UniRef:UniRef50_A0A7L8KB92
contig_9	cds	64797	65060	+	GHOEJM_02180		DUF3846 domain-containing protein	SO:0001217, UniRef:UniRef50_F1CNN3
contig_9	cds	65082	65444	+	GHOEJM_02185		hypothetical protein
contig_9	cds	65566	66015	+	GHOEJM_02190		MPN domain-containing protein	SO:0001217, UniRef:UniRef50_A0A7G3LBG2
contig_9	cds	66060	66326	+	GHOEJM_02195	korC	Transcriptional repressor protein KorC	SO:0001217, UniRef:UniRef50_A0A2V3PWJ1
contig_9	cds	66390	67673	+	GHOEJM_02200		DGQHR domain-containing protein	SO:0001217, UniRef:UniRef50_A0A2P9ENC8
contig_9	cds	68279	68458	+	GHOEJM_02205		hypothetical protein
contig_9	cds	68531	69391	+	GHOEJM_02210		DUF4942 domain-containing protein	SO:0001217, UniRef:UniRef50_A0A088FSA3
contig_9	cds	69581	69919	+	GHOEJM_02215		ABC transporter ATP-binding protein	SO:0001217, UniRef:UniRef50_A0A0K4WPJ5
contig_9	cds	70017	70247	+	GHOEJM_02220		Haemolysin expression modulating protein	SO:0001217, UniRef:UniRef50_A0A8G9RQR1
contig_9	cds	70360	70473	+	GHOEJM_02225		TMhelix containing protein	SO:0001217, UniRef:UniRef50_A0A2V3Q2F9
contig_9	cds	70545	70781	+	GHOEJM_02230		hypothetical protein
contig_9	cds	70866	71276	+	GHOEJM_02235		DUF1380 domain-containing protein	SO:0001217, UniRef:UniRef50_A0A246R4B4
contig_9	cds	71338	71643	+	GHOEJM_02240	hicB	Type II toxin-antitoxin system HicB family antitoxin	SO:0001217, UniRef:UniRef50_F1CNP3
contig_9	cds	71844	72284	+	GHOEJM_02245	klcA	Antirestriction protein KlcA	SO:0001217, UniRef:UniRef50_V5RPY5
contig_9	cds	72328	72612	+	GHOEJM_02250		Protein kinase domain-containing protein	SO:0001217, UniRef:UniRef50_F1CNP5
contig_9	cds	72766	72987	+	GHOEJM_02255		hypothetical protein
contig_9	cds	73059	73493	+	GHOEJM_02260		Single-stranded DNA-binding protein	SO:0001217, UniRef:UniRef50_A0A709LKQ6
contig_9	cds	73551	73862	+	GHOEJM_02265		Phage protein	SO:0001217, UniRef:UniRef50_A0A160HR01
contig_9	cds	73995	74531	+	GHOEJM_02270		PINc domain-containing protein	SO:0001217, UniRef:UniRef50_A0A0K4WQK7
contig_9	cds	74601	74741	+	GHOEJM_02275		hypothetical protein
contig_9	cds	75032	75397	-	GHOEJM_02280		hypothetical protein
contig_9	oriC	75398	75672	?			origin of replication
contig_9	cds	75427	75990	+	GHOEJM_02285	nikA	NikA	SO:0001217, UniRef:UniRef50_A0A1P8VTT5
contig_9	cds	75977	77956	+	GHOEJM_02290		Relaxase/mobilization nuclease domain-containing protein	SO:0001217, UniRef:UniRef50_A0A5Y4FFQ2
contig_9	cds	77970	78470	+	GHOEJM_02295	traH	Conjugation protein TraH	SO:0001217, UniRef:UniRef50_F1CNQ3
contig_9	cds	78467	79246	+	GHOEJM_02300	traI	Conjugation protein TraI	SO:0001217, UniRef:UniRef50_A0A0H3YFU8
contig_9	cds	79257	80420	+	GHOEJM_02305	traJ	Conjugation protein TraJ	SO:0001217, UniRef:UniRef50_F1CNQ5
contig_9	cds	80410	80670	+	GHOEJM_02310	traK	Conjugal transfer protein TraK	SO:0001217, UniRef:UniRef50_F1CNQ6
contig_9	cds	80695	83997	+	GHOEJM_02315	traC	DNA primase TraC	SO:0001217, UniRef:UniRef50_A0A866WQM3
contig_9	cds	83963	84475	+	GHOEJM_02320	traL	Conjugative transfer protein TraL	SO:0001217, UniRef:UniRef50_A0A0K4WJ19
contig_9	cds	84476	84688	-	GHOEJM_02325		PH domain-containing protein	SO:0001217, UniRef:UniRef50_A0A2I8QGB5
contig_9	cds	84660	85070	-	GHOEJM_02330		hypothetical protein
contig_9	cds	85138	85389	+	GHOEJM_02335		hypothetical protein
contig_9	cds	85393	86049	-	GHOEJM_02340	tnp	IS1595 family ISEc75 transposase	IS:ISEc75, SO:0001217, UniRef:UniRef50_A0A140NNI2
contig_9	cds	86121	86576	+	GHOEJM_02345		hypothetical protein
contig_9	cds	86585	87736	+	GHOEJM_02350	traN	Conjugal transfer protein TraN	SO:0001217, UniRef:UniRef50_A0A2J5A2H7
contig_9	cds	87748	89097	+	GHOEJM_02355	traO	Conjugation protein TraO	SO:0001217, UniRef:UniRef50_A0A0H3YDM2
contig_9	cds	89109	89813	+	GHOEJM_02360	traP	Conjugal transfer protein TraP	SO:0001217, UniRef:UniRef50_A0A2V3PY56
contig_9	cds	89837	90367	+	GHOEJM_02365	traQ	Conjugation protein TraQ	SO:0001217, UniRef:UniRef50_F1CNR4
contig_9	cds	90384	90773	+	GHOEJM_02370		Conjugal transfer protein	SO:0001217, UniRef:UniRef50_A0A2V3PXJ1
contig_9	cds	90819	91313	+	GHOEJM_02375		Stc1 domain-containing protein	SO:0001217, UniRef:UniRef50_A0A0H3YFD0
contig_9	cds	91310	94360	+	GHOEJM_02380		hypothetical protein
contig_9	cds	94357	95565	+	GHOEJM_02385	traW	Conjugal transfer protein TraW	SO:0001217, UniRef:UniRef50_A0A2D0KX32
contig_9	cds	95562	96212	+	GHOEJM_02390		TraX-like protein	SO:0001217, UniRef:UniRef50_A0A2V3PWQ1
contig_9	cds	96205	98385	+	GHOEJM_02395	traY	TraY	SO:0001217, UniRef:UniRef50_G9I9G1
contig_9	cds	98388	99041	+	GHOEJM_02400	excA	Exclusion protein ExcA	SO:0001217, UniRef:UniRef50_A0A0H3YFD6
contig_9	cds	99115	99345	+	GHOEJM_02405	copB	Protein CopB	SO:0001217, UniRef:UniRef50_A0A0H3YDM4
contig_9	ncRNA-region	99507	99630	+			Pseudoknot of the regulatory region of the repBA gene	RFAM:RF01089, SO:0005836
contig_10	cds	52	909	+	GHOEJM_02410		DDE-Tnp-Tn3 domain-containing protein	SO:0001217, UniRef:UniRef50_M5DQY2
contig_10	cds	1129	2130	+	GHOEJM_02415		Integrase catalytic domain-containing protein	SO:0001217, UniRef:UniRef50_N9CYP7
contig_10	cds	2239	3219	-	GHOEJM_02420	tnp	IS5 family IS5 transposase	IS:IS5, SO:0001217, UniRef:UniRef50_P76071
contig_10	cds	3454	4266	+	GHOEJM_02425	blaNDM-5	subclass B1 metallo-beta-lactamase NDM-5	NCBIProtein:WP_023408309.1, SO:0001217, UniRef:UniRef50_A0A1P8SIZ4
contig_10	cds	4270	4635	+	GHOEJM_02430	ble	bleomycin binding protein Ble-MBL	NCBIProtein:WP_004201167.1, SO:0001217, UniRef:UniRef50_P13081
contig_10	cds	4640	5278	+	GHOEJM_02435		N-(5'-phosphoribosyl)anthranilate isomerase	SO:0001217, UniRef:UniRef50_F6IGT9
contig_10	cds	5289	6320	-	GHOEJM_02440		Cytochrome c-type biogenesis protein DsbD, protein-disulfide reductase	SO:0001217, UniRef:UniRef50_G3F9S5
contig_10	cds	6518	7222	+	GHOEJM_02445	tnp	IS6 family IS15DIV transposase	IS:IS15DIV, SO:0001217, UniRef:UniRef50_Q573Q1
contig_10	cds	7256	7612	-	GHOEJM_02450		Putative UV protection and mutation protein	SO:0001217, UniRef:UniRef50_A0A0H5HVS1
contig_10	cds	7615	7854	-	GHOEJM_02455		Prophage protein	SO:0001217, UniRef:UniRef50_D8MV30
contig_10	cds	7956	9176	+	GHOEJM_02460	tnp	ISL3 family ISKox3 transposase	IS:ISKox3, SO:0001217, UniRef:UniRef50_R4YDY7
contig_10	cds	9265	9927	-	GHOEJM_02465		Helix-turn-helix domain-containing protein	SO:0001217, UniRef:UniRef50_A0A5C8U9T4
contig_10	cds	10308	10970	+	GHOEJM_02470		Iron-sulfur cluster carrier protein	SO:0001217, UniRef:UniRef50_F4MJ43
contig_10	cds	11043	11354	+	GHOEJM_02475	copG	CopG family transcriptional regulator	SO:0001217, UniRef:UniRef50_L0AQX3
contig_10	cds	11560	11871	+	GHOEJM_02480		G-PROTEIN-RECEP-F2-4 domain-containing protein	SO:0001217, UniRef:UniRef50_A0A7Y6NJ52
contig_10	cds	11907	12191	+	GHOEJM_02485		hypothetical protein
contig_10	cds	12212	12565	-	GHOEJM_02490		DUF2726 domain-containing protein	SO:0001217, UniRef:UniRef50_A0A0T9MZN7
contig_10	cds	12753	13196	-	GHOEJM_02495		hypothetical protein
contig_10	cds	13205	14077	-	GHOEJM_02500		Pi	SO:0001217, UniRef:UniRef50_A0A0C5EU75
contig_10	cds	15571	16086	+	GHOEJM_02505	dnaJ	Molecular chaperone DnaJ	SO:0001217, UniRef:UniRef50_A0A5C5CYT9
contig_10	cds	16145	16381	+	GHOEJM_02510		hypothetical protein
contig_10	cds	16441	16992	+	GHOEJM_02515		DUF4304 domain-containing protein	SO:0001217, UniRef:UniRef50_A0A6C8Y406
contig_10	cds	17001	17270	+	GHOEJM_02520	traY	Relaxosome protein TraY	SO:0001217, UniRef:UniRef50_D0QMQ8
contig_10	cds	17260	17502	+	GHOEJM_02525	yajA	YajA protein	SO:0001217, UniRef:UniRef50_D0QMQ7
contig_10	cds	17596	17934	+	GHOEJM_02530		GIY-YIG nuclease family protein	SO:0001217, UniRef:UniRef50_A0A0F7IE45
contig_10	cds	18009	18173	+	GHOEJM_02535		hypothetical protein
contig_10	cds	18170	18427	+	GHOEJM_02540		Transcriptional regulator	SO:0001217, UniRef:UniRef50_A0A5W2FEP5
contig_10	cds	18768	19313	+	GHOEJM_02545		DNA distortion polypeptide 1	SO:0001217, UniRef:UniRef50_A0A376VVU3
contig_10	cds	19316	20476	+	GHOEJM_02550		Relaxase/mobilization nuclease domain-containing protein	SO:0001217, UniRef:UniRef50_B0ZDZ0
contig_10	cds	20688	21338	+	GHOEJM_02555		NGN domain-containing protein	SO:0001217, UniRef:UniRef50_A0A5B9T4N7
contig_10	cds	21289	21525	+	GHOEJM_02560		RHH-3 domain-containing protein	SO:0001217, UniRef:UniRef50_U9ZYV5
contig_10	cds	21571	22215	+	GHOEJM_02565	virB1	IncX type IV secretion system transglycosylase VirB1	SO:0001217, UniRef:UniRef50_H9AXW5
contig_10	cds	22199	22489	+	GHOEJM_02570	pilX2	PilX2	SO:0001217, UniRef:UniRef50_D1P801
contig_10	cds	22514	25267	+	GHOEJM_02575		Conjugal transfer ATPase protein Pilx3-4	SO:0001217, UniRef:UniRef50_D0QMP8
contig_10	cds	25277	26047	+	GHOEJM_02580		Pilus assembly protein	SO:0001217, UniRef:UniRef50_A0A8E6UEJ4
contig_10	cds	26057	26314	+	GHOEJM_02585	eexN	EexN family lipoprotein	SO:0001217, UniRef:UniRef50_A0A0T9MYZ1
contig_10	cds	26326	27381	+	GHOEJM_02590		TrbL/VirB6 plasmid conjugal transfer protein	SO:0001217, UniRef:UniRef50_D1P7Z7
contig_10	cds	27576	28304	+	GHOEJM_02595	virB8	VirB8 domain-containing protein	SO:0001217, UniRef:UniRef50_A0A7U1HSA3
contig_10	cds	28310	29239	+	GHOEJM_02600		Conjugal transfer protein	SO:0001217, UniRef:UniRef50_G1CCR2
contig_10	cds	29236	30450	+	GHOEJM_02605		TrbI/VirB10 family protein	SO:0001217, UniRef:UniRef50_A0A5P4S5F4
contig_10	cds	30482	30649	+	GHOEJM_02610		DNA-binding protein	SO:0001217, UniRef:UniRef50_A0A837Z225
contig_10	cds	30646	31680	+	GHOEJM_02615		Type IV secretion system protein	SO:0001217, UniRef:UniRef50_Q9EUF0
contig_10	cds	31683	33518	+	GHOEJM_02620		Conjugal transfer protein	SO:0001217, UniRef:UniRef50_B1VJ57
contig_10	cds	33515	33907	+	GHOEJM_02625		Conjugal transfer protein	SO:0001217, UniRef:UniRef50_I6QVX2
contig_10	cds	33995	34309	+	GHOEJM_02630	trbM	Conjugal transfer protein TrbM	SO:0001217, UniRef:UniRef50_R4YEG0
contig_10	cds	34395	34721	+	GHOEJM_02635		Inner membrane protein	SO:0001217, UniRef:UniRef50_A0A443U4A1
contig_10	cds	34718	35212	+	GHOEJM_02640		TNase-like domain-containing protein	SO:0001217, UniRef:UniRef50_A0A826YUC2
contig_10	cds	35295	36557	+	GHOEJM_02645		ATP-dependent metalloprotease	SO:0001217, UniRef:UniRef50_A0A822TDL3
contig_10	cds	36561	38888	+	GHOEJM_02650		DNA topoisomerase	SO:0001217, UniRef:UniRef50_A0A4Y5ZQE3
contig_10	cds	38900	39355	+	GHOEJM_02655		DNA-binding protein	SO:0001217, UniRef:UniRef50_A0A4D9HQI1
contig_10	cds	39393	40043	-	GHOEJM_02660		Flagellin N-methylase	SO:0001217, UniRef:UniRef50_A0A0T9MZ61
contig_10	cds	40316	40495	+	GHOEJM_02665		Phage protein	SO:0001217, UniRef:UniRef50_A0A0C5EWH7
contig_10	cds	40492	41313	+	GHOEJM_02670		SprT-like domain-containing protein	SO:0001217, UniRef:UniRef50_H9AXY6
contig_10	cds	41423	41677	+	GHOEJM_02675	copG	CopG family transcriptional regulator	SO:0001217, UniRef:UniRef50_H9AXY5
contig_10	cds	41695	41970	+	GHOEJM_02680		Sodium:proton antiporter	SO:0001217, UniRef:UniRef50_A0A0C5F818
contig_10	cds	41967	42245	+	GHOEJM_02685		DNA-binding protein	SO:0001217, UniRef:UniRef50_A0A0C5PIZ2
contig_10	cds	42203	42388	+	GHOEJM_02690		TMhelix containing protein	SO:0001217, UniRef:UniRef50_A0A0C5EWH1
contig_10	ncRNA	42655	42742	-	GHOEJM_02695	agrB	ArsR-gov region gene B	RFAM:RF02891, SO:0000655
contig_10	cds	43050	43145	+	GHOEJM_02700		hypothetical protein
contig_10	cds	43364	43897	-	GHOEJM_02705		Transposase	SO:0001217, UniRef:UniRef50_A0A379S7E4
contig_10	cds	45394	45591	-	GHOEJM_02710		hypothetical protein
contig_10	cds	45601	45900	-	GHOEJM_02715		hypothetical protein
contig_11	cds	36	980	-	GHOEJM_02720		MobA-MobL domain-containing protein	SO:0001217, UniRef:UniRef50_A0A829G2W6
contig_11	cds	1148	1534	+	GHOEJM_02725	traD	Conjugal transfer protein TraD	SO:0001217, UniRef:UniRef50_A0A068B4Y2
contig_11	cds	2147	2791	-	GHOEJM_02730	qnrD1	quinolone resistance pentapeptide repeat protein QnrD1	NCBIProtein:WP_012634451.1
contig_11	cds	3186	3491	-	GHOEJM_02735		hypothetical protein
contig_11	cds	3520	4014	-	GHOEJM_02740		Mobilization protein	SO:0001217, UniRef:UniRef50_A0A3L1UVT9
contig_12	cds	1	705	+	GHOEJM_02745	tnp	IS6 family IS15 transposase	IS:IS15, SO:0001217, UniRef:UniRef50_Q573Q1
contig_12	cds	760	1521	+	GHOEJM_02750	aph(3')-Ia	aminoglycoside O-phosphotransferase APH(3')-Ia	NCBIProtein:WP_063842098.1, SO:0001217, UniRef:UniRef50_P00551
contig_13	cds	1	705	+	GHOEJM_02755	tnp	IS6 family IS15 transposase	IS:IS15, SO:0001217, UniRef:UniRef50_Q573Q1
contig_13	cds	760	1521	+	GHOEJM_02760	aph(3')-Ia	aminoglycoside O-phosphotransferase APH(3')-Ia	NCBIProtein:WP_063842098.1, SO:0001217, UniRef:UniRef50_P00551
contig_13	cds	1522	1962	+	GHOEJM_02765		N-acetyltransferase domain-containing protein	SO:0001217, UniRef:UniRef50_A0A264VL09
contig_13	cds	1963	2607	+	GHOEJM_02770	qnrD1	quinolone resistance pentapeptide repeat protein QnrD1	NCBIProtein:WP_012634451.1
contig_13	cds	2608	3621	+	GHOEJM_02775	intI1	class 1 integron integrase IntI1	BlastRules:WP_000845054, SO:0001217, UniRef:UniRef50_A0A257FG49
contig_13	cds	3622	4179	+	GHOEJM_02780		Resolvase/invertase-type recombinase catalytic domain-containing protein	SO:0001217, UniRef:UniRef50_R1H651
contig_13	cds	4180	7152	+	GHOEJM_02785		Transposase for transposon Tn21	SO:0001217, UniRef:UniRef50_P06694
contig_13	cds	7153	7407	+	GHOEJM_02790		hypothetical protein
contig_13	cds	7408	7833	+	GHOEJM_02795		SMI1/KNR4 family protein	SO:0001217, UniRef:UniRef50_A0A857E6M9
contig_13	cds	7834	8130	+	GHOEJM_02800		Lipoprotein	SO:0001217, UniRef:UniRef50_A0A7L4ZC20
contig_13	cds	8131	8964	+	GHOEJM_02805		DNA replication terminus site-binding protein	SO:0001217, UniRef:UniRef50_A0A346FVA5
contig_13	cds	8965	9804	+	GHOEJM_02810	repB	RepB	SO:0001217, UniRef:UniRef50_U5N6P1
contig_13	cds	9805	10296	+	GHOEJM_02815	mhpR	DNA-binding transcriptional activator MhpR	SO:0001217, UniRef:UniRef50_A0A2L1KUE0
contig_13	cds	10297	10677	+	GHOEJM_02820		Plasmid stabilization protein	SO:0001217, UniRef:UniRef50_A0A3S7EAX6
contig_13	cds	10678	11631	+	GHOEJM_02825	parM	Plasmid segregation protein ParM	SO:0001217, UniRef:UniRef50_P11904
contig_13	cds	11632	12444	+	GHOEJM_02830		DUF4942 domain-containing protein	SO:0001217, UniRef:UniRef50_A0A3S7EAX5
contig_13	cds	12445	12864	+	GHOEJM_02835	rraB	RraB domain-containing protein	SO:0001217, UniRef:UniRef50_A0A1B8SMM5
contig_13	cds	12865	13323	+	GHOEJM_02840		Phage protein	SO:0001217, UniRef:UniRef50_A0A2L1KUU2
contig_13	cds	13324	13872	+	GHOEJM_02845		Methyltransferase domain protein	SO:0001217, UniRef:UniRef50_A0A1V0M7E8
contig_13	cds	13873	14427	+	GHOEJM_02850		Glycosyl transferase	SO:0001217, UniRef:UniRef50_A0A7L4ZC05
contig_13	cds	14428	14988	+	GHOEJM_02855	flhC	Flagellar transcriptional regulator FlhC	SO:0001217, UniRef:UniRef50_A0A427HBD1
contig_13	cds	14989	15300	+	GHOEJM_02860		hypothetical protein
contig_13	cds	15301	16206	+	GHOEJM_02865		hypothetical protein
contig_13	cds	16207	17595	+	GHOEJM_02870		hypothetical protein	PFAM:PF13737.9
contig_13	cds	17737	18909	+	GHOEJM_02875		Demethylrebeccamycin-D-glucose O-methyltransferase	SO:0001217, UniRef:UniRef50_A0A2G4B6K1
contig_13	cds	18910	19419	+	GHOEJM_02880		N-acetyltransferase domain-containing protein	SO:0001217, UniRef:UniRef50_A0A0J5LTS5
contig_13	cds	19420	21087	+	GHOEJM_02885		NAD-dependent malic enzyme	SO:0001217, UniRef:UniRef50_A0KHR8
contig_13	cds	21088	22452	+	GHOEJM_02890		Adenylosuccinate lyase	SO:0001217, UniRef:UniRef50_A0A0H5LR15
contig_13	cds	22453	23814	+	GHOEJM_02895	dcuD	Putative cryptic C4-dicarboxylate transporter DcuD	SO:0001217, UniRef:UniRef50_A0A083ZXK1
contig_13	cds	23815	24507	+	GHOEJM_02900		hypothetical protein	PFAM:PF13609.9
contig_13	cds	24508	25104	+	GHOEJM_02905		hypothetical protein	PFAM:PF10502.12
contig_13	cds	25105	26112	+	GHOEJM_02910	marR	MarR family transcriptional regulator	SO:0001217, UniRef:UniRef50_A0A264VKD6
contig_13	cds	26113	26772	+	GHOEJM_02915		DUF4365 domain-containing protein	SO:0001217, UniRef:UniRef50_A0A346FVI4
contig_13	cds	26773	27729	+	GHOEJM_02920		Tyr recombinase domain-containing protein	SO:0001217, UniRef:UniRef50_A0A264VKF4
contig_13	cds	27730	28014	+	GHOEJM_02925		Phage protein	SO:0001217, UniRef:UniRef50_A0A7L4ZDE0
contig_13	cds	28015	28269	+	GHOEJM_02930		hypothetical protein
contig_13	cds	28270	28473	+	GHOEJM_02935		hypothetical protein
contig_13	cds	28618	29532	+	GHOEJM_02940		T5orf172 domain-containing protein	SO:0001217, UniRef:UniRef50_V2TGK3
contig_13	cds	29533	29820	+	GHOEJM_02945		Phage protein	SO:0001217, UniRef:UniRef50_V2V129
contig_13	cds	29821	31752	+	GHOEJM_02950		Helicase ATP-binding domain-containing protein	SO:0001217, UniRef:UniRef50_E8JQ49
contig_13	cds	31753	32961	+	GHOEJM_02955	tnp	IS4 family IS10R transposase	IS:IS10R, SO:0001217, UniRef:UniRef50_Q53371
contig_13	cds	32962	35652	+	GHOEJM_02960		SAM-dependent methyltransferase	SO:0001217, UniRef:UniRef50_A0A2V1HG77
contig_13	cds	35653	36051	+	GHOEJM_02965		hypothetical protein
contig_13	cds	36173	36445	+	GHOEJM_02970		Tnp-DDE-dom domain-containing protein	SO:0001217, UniRef:UniRef50_A0A5A5TIZ4
contig_13	cds	36446	36778	+	GHOEJM_02975	mazF	Endoribonuclease MazF	SO:0001217, UniRef:UniRef50_P0AE71
contig_13	cds	36779	37024	+	GHOEJM_02980	mazE	Antitoxin MazE	SO:0001217, UniRef:UniRef50_A0A084A272
contig_13	cds	37025	37648	+	GHOEJM_02985		Sporulation initiation inhibitor protein Soj	SO:0001217, UniRef:UniRef50_A0A4P7L0W5
contig_13	cds	37649	37876	+	GHOEJM_02990	parG	ParG	SO:0001217, UniRef:UniRef50_A0A7L4ZC35
contig_13	cds	37877	38245	+	GHOEJM_02995		DUF4902 domain-containing protein	SO:0001217, UniRef:UniRef50_A0A2D0LA56
contig_13	cds	38246	38638	+	GHOEJM_03000		Cytochrome c domain-containing protein	SO:0001217, UniRef:UniRef50_U5N6N2
contig_13	cds	38639	39061	+	GHOEJM_03005	fliS	Flagellar export chaperone FliS	SO:0001217, UniRef:UniRef50_A0A2L1KUK9
contig_13	cds	39062	39406	+	GHOEJM_03010		Ssb	SO:0001217, UniRef:UniRef50_A0A2L1KUX6
contig_13	cds	39407	40453	+	GHOEJM_03015	parB	ParB domain-containing protein	SO:0001217, UniRef:UniRef50_A0A2L1KUX8
contig_13	cds	40454	41464	+	GHOEJM_03020	umuC	Translesion error-prone DNA polymerase V subunit UmuC	SO:0001217, UniRef:UniRef50_A0A7X2STQ9
contig_13	cds	41465	42316	+	GHOEJM_03025		Universal stress protein	SO:0001217, UniRef:UniRef50_A0A290S422
contig_13	cds	42317	43804	+	GHOEJM_03030		STAS domain-containing protein	SO:0001217, UniRef:UniRef50_N8VI14
contig_13	cds	43805	45010	+	GHOEJM_03035		MFS domain-containing protein	SO:0001217, UniRef:UniRef50_A0A899NMN9
contig_13	cds	45212	45898	+	GHOEJM_03040	arsR	ArsR family transcriptional regulator	SO:0001217, UniRef:UniRef50_A0A379FEB5
contig_13	cds	45899	46522	+	GHOEJM_03045	tetR(B)	tetracycline resistance transcriptional repressor TetR(B)	BlastRules:WP_000088605, SO:0001217, UniRef:UniRef50_P0ACT4
contig_13	cds	46523	47728	+	GHOEJM_03050	tet(B)	tetracycline efflux MFS transporter Tet(B)	NCBIProtein:WP_001089072.1, SO:0001217, UniRef:UniRef50_P02980
contig_13	cds	47729	48322	+	GHOEJM_03055	tetC	Transposon Tn10 TetC protein	SO:0001217, UniRef:UniRef50_P28815
contig_13	cds	48323	48739	+	GHOEJM_03060	tetD	Transposon Tn10 TetD protein	SO:0001217, UniRef:UniRef50_P28816
contig_13	cds	48740	49948	+	GHOEJM_03065	tnp	IS4 family IS10R transposase	IS:IS10R, SO:0001217, UniRef:UniRef50_Q53371
contig_13	cds	49973	50863	+	GHOEJM_03070	qacE	quaternary ammonium compound efflux SMR transporter QacE delta 1	NCBIProtein:WP_000679427.1
contig_13	cds	50864	51685	+	GHOEJM_03075	lnu(F)	lincosamide nucleotidyltransferase Lnu(F)	NCBIProtein:WP_070342367.1, SO:0001217, UniRef:UniRef50_Q17U47
contig_13	cds	51686	52318	+	GHOEJM_03080	catB8	type B-3 chloramphenicol O-acetyltransferase CatB8	NCBIProtein:WP_002075262.1, SO:0001217, UniRef:UniRef50_P26841
contig_13	cds	52319	53101	+	GHOEJM_03085		hypothetical protein	PFAM:PF13495.9, PFAM:PF13610.9
contig_13	cds	53102	53602	+	GHOEJM_03090		N-acetyltransferase domain-containing protein	SO:0001217, UniRef:UniRef50_A0A899NBB6
contig_13	cds	53603	54442	+	GHOEJM_03095	sul1	sulfonamide-resistant dihydropteroate synthase Sul1	NCBIProtein:WP_000259031.1, SO:0001217, UniRef:UniRef50_A0A3M1L060
contig_13	cds	54443	54790	+	GHOEJM_03100	qacEdelta1	quaternary ammonium compound efflux SMR transporter QacE delta 1	NCBIProtein:WP_000679427.1, SO:0001217, UniRef:UniRef50_A0A2Z3XFM5
contig_13	cds	54791	55243	+	GHOEJM_03105	arr-3	NAD(+)--rifampin ADP-ribosyltransferase Arr-3	NCBIProtein:WP_001749986.1, SO:0001217, UniRef:UniRef50_A0A0G9MZN4
contig_13	cds	55244	55876	+	GHOEJM_03110	catB3	type B-3 chloramphenicol O-acetyltransferase CatB3	NCBIProtein:WP_000186237.1, SO:0001217, UniRef:UniRef50_P26841
contig_13	cds	55877	56707	+	GHOEJM_03115	blaOXA-1	oxacillin-hydrolyzing class D beta-lactamase OXA-1	NCBIProtein:WP_001334766.1, SO:0001217, UniRef:UniRef50_P13661
contig_13	cds	56708	57262	+	GHOEJM_03120		fluoroquinolone-acetylating aminoglycoside 6'-N-acetyltransferase AAC(6')-Ib-cr5	NCBIProtein:WP_063840321.1, SO:0001217, UniRef:UniRef50_P19650
contig_14	cds	1	441	+	GHOEJM_03125		N-acetyltransferase domain-containing protein	SO:0001217, UniRef:UniRef50_A0A264VL09
contig_14	cds	442	1086	+	GHOEJM_03130	qnrD1	quinolone resistance pentapeptide repeat protein QnrD1	NCBIProtein:WP_012634451.1
contig_15	cds	1	345	+	GHOEJM_03135		TPR repeat-containing protein	SO:0001217, UniRef:UniRef50_C4NUZ3
contig_15	cds	422	724	+	GHOEJM_03140		Protein kinase domain-containing protein	SO:0001217, UniRef:UniRef50_A0A189PGC2
contig_15	cds	802	2427	+	GHOEJM_03145		DNA (cytosine-5-)-methyltransferase	SO:0001217, UniRef:UniRef50_C4NUZ5
contig_15	cds	2488	2919	+	GHOEJM_03150		Transmembrane protein	SO:0001217, UniRef:UniRef50_A0A095SAN4
contig_15	cds	2992	3546	+	GHOEJM_03155		hypothetical protein
contig_15	cds	3779	4165	+	GHOEJM_03160	tnpV	TnpV protein	SO:0001217, UniRef:UniRef50_A0A7Y4AWL4
contig_15	cds	4251	6704	+	GHOEJM_03165		Phosphoadenosine phosphosulfate reductase	SO:0001217, UniRef:UniRef50_D3VLX7
contig_15	cds	6906	7109	+	GHOEJM_03170		CID domain-containing protein	SO:0001217, UniRef:UniRef50_C4NV00
contig_15	cds	7181	7786	+	GHOEJM_03175	yfbR	Nucleotidase YfbR	SO:0001217, UniRef:UniRef50_A0A377UQ92
contig_15	cds	7779	8051	+	GHOEJM_03180		Bacteriophage protein	SO:0001217, UniRef:UniRef50_D3VLY0
contig_15	cds	8131	8991	+	GHOEJM_03185	ngrC	NgrC	SO:0001217, UniRef:UniRef50_A0A0D4D9D3
contig_15	cds	9224	9610	+	GHOEJM_03190		hypothetical protein
contig_15	cds	9788	11515	+	GHOEJM_03195		Prim-Zn-Ribbon domain-containing protein	SO:0001217, UniRef:UniRef50_D3VLY6
contig_15	cds	11502	11780	+	GHOEJM_03200		Transcriptional regulator	SO:0001217, UniRef:UniRef50_A0A379KCY9
contig_15	cds	11853	12092	+	GHOEJM_03205		Permease	SO:0001217, UniRef:UniRef50_A0A411H8D0
contig_15	cds	12102	12218	+	GHOEJM_03210		DUF3149 domain-containing protein	SO:0001217, UniRef:UniRef50_G2I9M2
contig_15	cds	12485	13096	+	GHOEJM_03215		Phage tail protein	SO:0001217, UniRef:UniRef50_A0A6C9CPB8
contig_15	cds	13467	14192	+	GHOEJM_03220		hypothetical protein
contig_15	cds	14248	14700	+	GHOEJM_03225		Lipoprotein	SO:0001217, UniRef:UniRef50_W1J8T8
contig_15	cds	14716	15318	-	GHOEJM_03230		hypothetical protein
contig_15	cds	15579	15860	+	GHOEJM_03235		STAS domain-containing protein	SO:0001217, UniRef:UniRef50_C4NV54
contig_15	cds	15879	16442	+	GHOEJM_03240		Protein tyrosine phosphatase	SO:0001217, UniRef:UniRef50_A0A095SG67
contig_15	cds	16445	17449	+	GHOEJM_03245		Integrase/recombinase	SO:0001217, UniRef:UniRef50_N1NTV4
contig_15	cds	17814	18065	+	GHOEJM_03250	hipB	Antitoxin HipB	SO:0001217, UniRef:UniRef50_A0A4U9HU98
contig_15	cds	18069	19382	+	GHOEJM_03255	hipA	Serine/threonine-protein kinase HipA	SO:0001217, UniRef:UniRef50_A0A0Q9YU06
contig_15	cds	19379	19873	+	GHOEJM_03260		Protein singed	SO:0001217, UniRef:UniRef50_A0A1V0M4G1
contig_15	cds	20048	20986	-	GHOEJM_03265		Thioredox-DsbH domain-containing protein	SO:0001217, UniRef:UniRef50_A0A1E1F1U8
contig_15	cds	21185	22825	+	GHOEJM_03270		DUF2235 domain-containing protein	SO:0001217, UniRef:UniRef50_C6G9T2
contig_15	cds	22828	23100	+	GHOEJM_03275		Signal peptide protein	SO:0001217, UniRef:UniRef50_A0A327Q290
contig_15	cds	23197	23499	-	GHOEJM_03280	csgE	Curli production assembly/transport component CsgE	SO:0001217, UniRef:UniRef50_A0A264T5N2
contig_15	cds	23771	24715	+	GHOEJM_03285		hypothetical protein
contig_15	cds	24627	27593	-	GHOEJM_03290		Tn3-like element TnAs1 family transposase	BlastRules:WP_001138014, SO:0001217, UniRef:UniRef50_P13694
contig_15	cds	27597	28157	-	GHOEJM_03295		Resolvase/invertase-type recombinase catalytic domain-containing protein	SO:0001217, UniRef:UniRef50_R1H651
contig_15	cds	28333	28683	-	GHOEJM_03300	ydiV	Anti-FlhC(2)FlhD(4) factor YdiV	SO:0001217, UniRef:UniRef50_A0A5U6TGK8
contig_15	cds	28886	29899	-	GHOEJM_03305	intI1	class 1 integron integrase IntI1	BlastRules:WP_000845054, SO:0001217, UniRef:UniRef50_A0A257FG49
contig_15	ncRNA-region	29989	30061	+			putative aminoglycoside riboswitch / attI site	RFAM:RF02912, SO:0000035
contig_15	cds	30046	30528	+	GHOEJM_03310	dfrA14	trimethoprim-resistant dihydrofolate reductase DfrA14	BlastRules:WP_004201280, NCBIProtein:WP_004201280.1, SO:0001217, UniRef:UniRef50_Q934B2
contig_15	cds	30749	31015	+	GHOEJM_03315		hypothetical protein
contig_15	cds	31158	31922	+	GHOEJM_03320		IS6-like element IS6100 family transposase	BlastRules:WP_001389365, SO:0001217, UniRef:UniRef50_A0A5P9CVE5
contig_15	cds	32113	32301	-	GHOEJM_03325		hypothetical protein
contig_15	cds	32415	32999	-	GHOEJM_03330		Macrolide 2'-phosphotransferase I repressor A, erythromycin resistance repressor protein	SO:0001217, UniRef:UniRef50_A0A023UEV3
contig_15	cds	32999	34237	-	GHOEJM_03335		MFS domain-containing protein	SO:0001217, UniRef:UniRef50_V0V4R8
contig_15	cds	34234	35139	-	GHOEJM_03340	mph(A)	Mph(A) family macrolide 2'-phosphotransferase	NCBIProtein:WP_000219391.1, SO:0001217, UniRef:UniRef50_Q47396
contig_15	cds	35261	35965	-	GHOEJM_03345	tnp	IS6 family IS15DIV transposase	IS:IS15DIV, SO:0001217, UniRef:UniRef50_Q573Q1
contig_15	cds	36193	37344	+	GHOEJM_03350		Methyl-accepting chemotaxis protein	SO:0001217, UniRef:UniRef50_A0A2S1PN28
contig_15	cds	37672	38433	+	GHOEJM_03355	deoR	DeoR faimly transcriptional regulator	SO:0001217, UniRef:UniRef50_A0A0F5EWF9
contig_15	cds	38454	39320	-	GHOEJM_03360	blaSHV	extended-spectrum class A beta-lactamase SHV-12	NCBIProtein:WP_002904004.1, SO:0001217, UniRef:UniRef50_Q9S169
contig_15	cds	39451	39609	+	GHOEJM_03365		hypothetical protein
contig_15	cds	39611	40144	+	GHOEJM_03370		Transposase, IS26	SO:0001217, UniRef:UniRef50_A0A377E3K0
contig_15	cds	40178	40717	-	GHOEJM_03375		Resolvase/invertase-type recombinase catalytic domain-containing protein	SO:0001217, UniRef:UniRef50_A0A5E5Q6A5
contig_15	cds	40899	41150	+	GHOEJM_03380		SpoVT-AbrB domain-containing protein	SO:0001217, UniRef:UniRef50_Q8PA58
contig_15	cds	41147	41542	+	GHOEJM_03385	vapC	Ribonuclease VapC	SO:0001217, UniRef:UniRef50_Q1MDL2
contig_15	cds	41554	42090	+	GHOEJM_03390		Transposase	SO:0001217, UniRef:UniRef50_A0A3M5BU33
contig_15	cds	42071	42535	-	GHOEJM_03395		hypothetical protein
contig_15	cds	42504	43517	-	GHOEJM_03400	intI1	class 1 integron integrase IntI1	BlastRules:WP_000845054, SO:0001217, UniRef:UniRef50_A0A257FG49
contig_15	ncRNA-region	43607	43673	+			putative aminoglycoside riboswitch / attI site	RFAM:RF02912, SO:0000035
contig_15	cds	43684	44484	+	GHOEJM_03405	blaVIM-1	subclass B1 metallo-beta-lactamase VIM-1	NCBIProtein:WP_013263789.1, SO:0001217, UniRef:UniRef50_Q840P9
contig_15	cds	44520	45146	+	GHOEJM_03410	aac(6')-Ib	AAC(6')-Ib family aminoglycoside 6'-N-acetyltransferase	NCBIProtein:WP_003159191.1, SO:0001217, UniRef:UniRef50_P19650
contig_15	cds	45217	46011	+	GHOEJM_03415	aph(3')-XV	aminoglycoside O-phosphotransferase APH(3')-XV	NCBIProtein:WP_019407932.1, SO:0001217, UniRef:UniRef50_A0A8F8XEL4
contig_15	cds	46140	46919	+	GHOEJM_03420	aadA1	ANT(3'')-Ia family aminoglycoside nucleotidyltransferase AadA1	NCBIProtein:WP_001206317.1, SO:0001217, UniRef:UniRef50_A0A0F1AMP2
contig_15	cds	46972	47604	+	GHOEJM_03425	catB2	type B-2 chloramphenicol O-acetyltransferase CatB2	NCBIProtein:WP_012477387.1, SO:0001217, UniRef:UniRef50_P26841
contig_15	cds	47773	48120	+	GHOEJM_03430	qacEdelta1	quaternary ammonium compound efflux SMR transporter QacE delta 1	NCBIProtein:WP_000679427.1, SO:0001217, UniRef:UniRef50_A0A2Z3XFM5
contig_15	cds	48114	48953	+	GHOEJM_03435	sul1	sulfonamide-resistant dihydropteroate synthase Sul1	NCBIProtein:WP_000259031.1, SO:0001217, UniRef:UniRef50_A0A3M1L060
contig_15	cds	49081	49581	+	GHOEJM_03440		N-acetyltransferase domain-containing protein	SO:0001217, UniRef:UniRef50_A0A899NBB6
contig_15	cds	49638	50537	-	GHOEJM_03445		Transposase	SO:0001217, UniRef:UniRef50_A0A899NCE5
contig_15	cds	50540	52219	-	GHOEJM_03450		Integrase catalytic region	SO:0001217, UniRef:UniRef50_C5TC55
contig_15	cds	52317	53021	-	GHOEJM_03455	tnp	IS6 family IS15DIV transposase	IS:IS15DIV, SO:0001217, UniRef:UniRef50_Q573Q1
contig_15	cds	53033	53341	-	GHOEJM_03460	merD	mercury resistance co-regulator MerD	NCBIProtein:AAC38221.1
contig_15	cds	53359	55041	-	GHOEJM_03465	merA	mercury(II) reductase	NCBIFam:TIGR02053.1, SO:0001217, UniRef:UniRef50_P00392
contig_15	cds	55080	55487	-	GHOEJM_03470	merC	organomercurial transporter MerC	NCBIFam:NF033784.1, SO:0001217, UniRef:UniRef50_A0A290SAK2
contig_15	cds	55515	55796	-	GHOEJM_03475	merP	mercury resistance system periplasmic binding protein MerP	NCBIProtein:AAC38219.1, SO:0001217, UniRef:UniRef50_A0A2N8MEQ2
contig_15	cds	55812	56162	-	GHOEJM_03480	merT	mercuric transport protein MerT	NCBIProtein:AAA98222.1, SO:0001217, UniRef:UniRef50_A0A515EQQ8
contig_15	cds	56234	56689	+	GHOEJM_03485	merR	mercury resistance transcriptional regulator MerR	NCBIProtein:CAA77320.1, SO:0001217, UniRef:UniRef50_A0A2W5FYV2
contig_15	cds	56760	57290	+	GHOEJM_03490		hypothetical protein
contig_15	cds	57694	58572	+	GHOEJM_03495		DNA replication terminus site-binding protein	SO:0001217, UniRef:UniRef50_D3VM13
contig_15	cds	58569	58697	+	GHOEJM_03500		hypothetical protein
contig_15	cds	58942	59781	+	GHOEJM_03505		DEDD-Tnp-IS110 domain-containing protein	SO:0001217, UniRef:UniRef50_A0A193M262
contig_15	cds	59816	60616	-	GHOEJM_03510	tnp	IS3 family ISAs22 transposase ORF B	IS:ISAs22, SO:0001217, UniRef:UniRef50_E5AMU4
contig_15	cds	60637	60903	-	GHOEJM_03515	tnp	IS3 family ISAs22 transposase ORF A	IS:ISAs22, SO:0001217, UniRef:UniRef50_S3T0B0
contig_15	cds	61192	61389	+	GHOEJM_03520	arsR	ArsR family transcriptional regulator	SO:0001217, UniRef:UniRef50_T2FLG5
contig_15	cds	61436	62140	+	GHOEJM_03525	tnp	IS6 family IS15DIV transposase	IS:IS15DIV, SO:0001217, UniRef:UniRef50_Q573Q1
contig_15	cds	62645	63301	+	GHOEJM_03530	qnrS1	quinolone resistance pentapeptide repeat protein QnrS1	NCBIProtein:WP_001516695.1
contig_15	cds	63620	64234	-	GHOEJM_03535		Resolvase/invertase-type recombinase catalytic domain-containing protein	SO:0001217, UniRef:UniRef50_A0A259LUL4
contig_15	cds	64521	65066	+	GHOEJM_03540		Plasmid pRiA4b ORF-3 family protein	SO:0001217, UniRef:UniRef50_A0A2G8DQS3
contig_15	cds	65203	65775	+	GHOEJM_03545		DNA-invertase hin	SO:0001217, UniRef:UniRef50_L0R2U8
contig_15	cds	65812	67203	+	GHOEJM_03550	tnp	ISKra4 family ISKpn19 transposase	IS:ISKpn19, SO:0001217, UniRef:UniRef50_A0A0M0T749
contig_15	cds	67298	67837	+	GHOEJM_03555		hypothetical protein
contig_15	cds	67809	68645	-	GHOEJM_03560	aph(6)-Id	aminoglycoside O-phosphotransferase APH(6)-Id	NCBIProtein:WP_000480972.1, SO:0001217, UniRef:UniRef50_A0A250MFS9
contig_15	cds	68645	69448	-	GHOEJM_03565	aph(3'')-Ib	aminoglycoside O-phosphotransferase APH(3'')-Ib	NCBIProtein:WP_001082319.1, SO:0001217, UniRef:UniRef50_D5K7S0
contig_15	cds	69509	70324	-	GHOEJM_03570	sul2	sulfonamide-resistant dihydropteroate synthase Sul2	NCBIProtein:WP_001043260.1, SO:0001217, UniRef:UniRef50_B3H353
contig_15	cds	70654	70830	+	GHOEJM_03575		hypothetical protein
contig_15	cds	71012	72016	-	GHOEJM_03580	tnp	IS110 family IS5075 transposase	IS:IS5075, SO:0001217, UniRef:UniRef50_A0A193M262
contig_15	cds	72095	73609	-	GHOEJM_03585		DDE-Tnp-Tn3 domain-containing protein	SO:0001217, UniRef:UniRef50_A0A432WS97
contig_15	cds	73615	74319	-	GHOEJM_03590	tnp	IS6 family IS15DIV transposase	IS:IS15DIV, SO:0001217, UniRef:UniRef50_Q573Q1
contig_15	cds	74460	74615	+	GHOEJM_03595		Transposase	SO:0001217, UniRef:UniRef50_H6X424
contig_15	cds	74664	75656	+	GHOEJM_03600		Nucleotidyl transferase AbiEii/AbiGii toxin family protein	SO:0001217, UniRef:UniRef50_A0A0H3FIW9
contig_15	cds	75683	75844	+	GHOEJM_03605		hypothetical protein
contig_15	cds	75841	76452	-	GHOEJM_03610		DUF2913 domain-containing protein	SO:0001217, UniRef:UniRef50_A0A246NB35
contig_15	cds	76506	76787	-	GHOEJM_03615		Cytoplasmic protein	SO:0001217, UniRef:UniRef50_A0A486H3D6
contig_15	cds	76960	77295	+	GHOEJM_03620		hypothetical protein	SO:0001217, UniRef:UniRef50_A0A2R4PEG8
contig_15	cds	77375	80272	-	GHOEJM_03625		Tn3-like element Tn5403 family transposase	BlastRules:WP_086558111, SO:0001217, UniRef:UniRef50_K9CLE7
contig_15	cds	80367	80972	+	GHOEJM_03630		DNA integration/recombination/inversion protein	SO:0001217, UniRef:UniRef50_A0A2G4CXU1
contig_15	cds	80969	81790	-	GHOEJM_03635		DDE-Tnp-Tn3 domain-containing protein	SO:0001217, UniRef:UniRef50_A0A7W8VAL8
contig_15	cds	82279	83163	+	GHOEJM_03640	eamA	EamA family transporter	SO:0001217, UniRef:UniRef50_N8ZY49
contig_15	cds	83195	84394	-	GHOEJM_03645	tet(A)	tetracycline efflux MFS transporter Tet(A)	NCBIProtein:WP_000804064.1, SO:0001217, UniRef:UniRef50_A0A3Q8VRE3
contig_15	cds	84473	85150	+	GHOEJM_03650	tetR(A)	tetracycline resistance transcriptional repressor TetR(A)	BlastRules:WP_000164043, SO:0001217, UniRef:UniRef50_P03038
contig_15	cds	85466	86995	-	GHOEJM_03655		DDE-Tnp-Tn3 domain-containing protein	SO:0001217, UniRef:UniRef50_A0A3M5FFZ3
contig_15	cds	87046	87750	+	GHOEJM_03660	tnp	IS6 family IS15DIV transposase	IS:IS15DIV, SO:0001217, UniRef:UniRef50_Q573Q1
contig_15	cds	87849	88448	+	GHOEJM_03665		fluoroquinolone-acetylating aminoglycoside 6'-N-acetyltransferase AAC(6')-Ib-cr5	NCBIProtein:WP_063840321.1, SO:0001217, UniRef:UniRef50_P19650
contig_15	cds	88534	89409	+	GHOEJM_03670	blaOXA	oxacillin-hydrolyzing class D beta-lactamase OXA-1	NCBIProtein:WP_001334766.1, SO:0001217, UniRef:UniRef50_P13661
contig_15	cds	89547	90095	+	GHOEJM_03675	catB3	type B-3 chloramphenicol O-acetyltransferase CatB3	NCBIProtein:WP_000186237.1
contig_15	cds	90041	90745	-	GHOEJM_03680	tnp	IS6 family IS15DIV transposase	IS:IS15DIV, SO:0001217, UniRef:UniRef50_Q573Q1
contig_15	cds	90852	91712	+	GHOEJM_03685	aac(3)-IIe	aminoglycoside N-acetyltransferase AAC(3)-IIe	BlastRules:WP_000557452, NCBIProtein:WP_000557452.1
contig_15	cds	91725	92267	+	GHOEJM_03690		ATP-binding protein	SO:0001217, UniRef:UniRef50_I4YQJ8
contig_15	cds	92359	92670	+	GHOEJM_03695	tnp	IS3 family ISKpn11 transposase ORF A	IS:ISKpn11, SO:0001217, UniRef:UniRef50_A0A1S7U9S7
contig_15	cds	92667	93515	+	GHOEJM_03700		Integrase catalytic domain-containing protein	SO:0001217, UniRef:UniRef50_A7MSJ9
contig_15	cds	93461	94165	-	GHOEJM_03705	tnp	IS6 family IS15DIV transposase	IS:IS15DIV, SO:0001217, UniRef:UniRef50_Q573Q1
contig_15	cds	94212	96227	-	GHOEJM_03710		hypothetical protein	PFAM:PF01526.20
contig_15	cds	96487	96819	+	GHOEJM_03715		Tryptophan synthase subunit beta like protein	SO:0001217, UniRef:UniRef50_A0A2J0Q2K3
contig_15	cds	96866	97741	-	GHOEJM_03720	blaCTX-M-15	extended-spectrum class A beta-lactamase CTX-M-15	NCBIProtein:WP_000239590.1, SO:0001217, UniRef:UniRef50_Q47066
contig_15	cds	97894	98016	-	GHOEJM_03725		hypothetical protein
contig_15	cds	97997	99259	-	GHOEJM_03730	tnp	IS1380 family ISEc9 transposase	IS:ISEc9, SO:0001217, UniRef:UniRef50_A0A355AC13
contig_15	cds	99441	99659	-	GHOEJM_03735		Tn3 family transposase Tn2	SO:0001217, UniRef:UniRef50_A0A6G8F982
contig_15	cds	99823	100380	+	GHOEJM_03740		Transposon Tn1331 resolvase	SO:0001217, UniRef:UniRef50_P21424
contig_15	cds	100563	101423	+	GHOEJM_03745	blaTEM-1	broad-spectrum class A beta-lactamase TEM-1	NCBIProtein:WP_000027057.1, SO:0001217, UniRef:UniRef50_A0A5F1HSI2
contig_15	cds	101633	102172	+	GHOEJM_03750		hypothetical protein
contig_15	cds	102144	102980	-	GHOEJM_03755	aph(6)-Id	aminoglycoside O-phosphotransferase APH(6)-Id	NCBIProtein:WP_000480968.1, SO:0001217, UniRef:UniRef50_A0A250MFS9
contig_15	cds	102980	103783	-	GHOEJM_03760	aph(3'')-Ib	aminoglycoside O-phosphotransferase APH(3'')-Ib	NCBIProtein:WP_001082319.1, SO:0001217, UniRef:UniRef50_D5K7S0
contig_15	cds	103844	104659	-	GHOEJM_03765	sul2	sulfonamide-resistant dihydropteroate synthase Sul2	NCBIProtein:WP_001043260.1, SO:0001217, UniRef:UniRef50_B3H353
contig_15	cds	104989	105165	+	GHOEJM_03770		hypothetical protein
contig_15	cds	105347	106351	-	GHOEJM_03775	tnp	IS110 family IS5075 transposase	IS:IS5075, SO:0001217, UniRef:UniRef50_A0A193M262
contig_15	cds	106430	108208	-	GHOEJM_03780		DDE-Tnp-Tn3 domain-containing protein	SO:0001217, UniRef:UniRef50_A0A3M5FFZ3
contig_15	cds	108248	108952	-	GHOEJM_03785	tnp	IS6 family IS15DIV transposase	IS:IS15DIV, SO:0001217, UniRef:UniRef50_Q573Q1
contig_15	cds	109087	109515	+	GHOEJM_03790		DDE-Tnp-Tn3 domain-containing protein	SO:0001217, UniRef:UniRef50_A0A1Y3A496
contig_15	cds	110176	111132	+	GHOEJM_03795		hypothetical protein	PFAM:PF10473.12
contig_15	cds	111132	111410	+	GHOEJM_03800		PaREP7	SO:0001217, UniRef:UniRef50_D3VM64
contig_15	cds	111419	112930	+	GHOEJM_03805		DNA helicase	SO:0001217, UniRef:UniRef50_C4NV62
contig_15	cds	113041	114081	+	GHOEJM_03810	traF	Conjugal transfer protein TraF	SO:0001217, UniRef:UniRef50_A0A0M2DWM0
contig_15	cds	114083	115516	+	GHOEJM_03815	traH	Conjugal transfer protein TraH	SO:0001217, UniRef:UniRef50_A0A4P6ZIP0
contig_15	cds	115529	119134	+	GHOEJM_03820		TraG-N domain-containing protein	SO:0001217, UniRef:UniRef50_A0A3T1A4Q5
contig_15	cds	119172	119534	-	GHOEJM_03825		Permease	SO:0001217, UniRef:UniRef50_T0P137
contig_15	cds	120219	120491	+	GHOEJM_03830		Nucleotide excision repair protein	SO:0001217, UniRef:UniRef50_A0A411H8I6
contig_15	cds	120491	121024	+	GHOEJM_03835		SLT domain-containing protein	SO:0001217, UniRef:UniRef50_A0A189PGJ4
contig_15	cds	121035	121643	+	GHOEJM_03840		Transcriptional regulator	SO:0001217, UniRef:UniRef50_W3VAB0
contig_15	cds	121640	122191	+	GHOEJM_03845		Regulator	SO:0001217, UniRef:UniRef50_A0A084T2L2
contig_15	cds	122248	122667	-	GHOEJM_03850		HNS domain-containing protein	SO:0001217, UniRef:UniRef50_T0Q823
contig_15	cds	122669	122962	-	GHOEJM_03855		Inner membrane protein	SO:0001217, UniRef:UniRef50_C4NV72
contig_15	cds	122979	123962	-	GHOEJM_03860		ALP-N domain-containing protein	SO:0001217, UniRef:UniRef50_D3VM71
contig_15	cds	124150	124332	+	GHOEJM_03865		hypothetical protein
contig_15	cds	124472	125011	+	GHOEJM_03870	mobI	MobI	SO:0001217, UniRef:UniRef50_D3VM73
contig_15	cds	125016	125303	+	GHOEJM_03875		Transposase	SO:0001217, UniRef:UniRef50_A0A1W6AQF9
contig_15	cds	125324	126388	+	GHOEJM_03880		Plasmid replication protein	SO:0001217, UniRef:UniRef50_A0A327Q1A0
contig_15	oriC	126394	127048	?			origin of replication
contig_15	cds	127406	127840	-	GHOEJM_03885		DUF350 domain-containing protein	SO:0001217, UniRef:UniRef50_C4NUQ5
contig_15	cds	127858	128973	-	GHOEJM_03890		PAPS-reduct domain-containing protein	SO:0001217, UniRef:UniRef50_N9DY99
contig_15	cds	129240	129848	+	GHOEJM_03895		TGc domain-containing protein	SO:0001217, UniRef:UniRef50_D3VM79
contig_15	cds	129853	130374	+	GHOEJM_03900		RES domain-containing protein	SO:0001217, UniRef:UniRef50_D3VM80
contig_15	cds	130377	130898	+	GHOEJM_03905		PDDEXK-1 domain-containing protein	SO:0001217, UniRef:UniRef50_A0A411H8I0
contig_15	cds	130995	131468	+	GHOEJM_03910		Orphan protein	SO:0001217, UniRef:UniRef50_T0P0Q1
contig_15	cds	131479	131772	+	GHOEJM_03915		Chromate transporter	SO:0001217, UniRef:UniRef50_A0A411H8J5
contig_15	cds	131777	132631	+	GHOEJM_03920		DNA invertase	SO:0001217, UniRef:UniRef50_D3VM85
contig_15	cds	132631	133590	+	GHOEJM_03925	sppA	Signal peptide peptidase SppA	SO:0001217, UniRef:UniRef50_A0A2D5RUZ7
contig_15	cds	133606	134466	+	GHOEJM_03930		Thioredoxin domain-containing protein	SO:0001217, UniRef:UniRef50_D3VM87
contig_15	cds	134527	134679	+	GHOEJM_03935		hypothetical protein
contig_15	cds	134683	135129	+	GHOEJM_03940		Fe3+-siderophore ABC transporter permease	SO:0001217, UniRef:UniRef50_D3VM90
contig_15	cds	135126	135644	+	GHOEJM_03945		Nitrite reductase	SO:0001217, UniRef:UniRef50_A0A095SFF3
contig_15	cds	135644	135874	+	GHOEJM_03950		DUF1508 domain-containing protein	SO:0001217, UniRef:UniRef50_N2IR93
contig_15	cds	135861	136718	+	GHOEJM_03955		DUF1995 domain-containing protein	SO:0001217, UniRef:UniRef50_D3VM92
contig_15	cds	136768	137286	+	GHOEJM_03960		TNase-like domain-containing protein	SO:0001217, UniRef:UniRef50_A0A1P8DRA8
contig_15	cds	137344	137616	+	GHOEJM_03965		DNA-binding protein HU-alpha	SO:0001217, UniRef:UniRef50_P52680
contig_15	cds	137679	138002	+	GHOEJM_03970		hypothetical protein
contig_15	cds	138164	138271	+	GHOEJM_03975		hypothetical protein
contig_15	cds	138317	138685	+	GHOEJM_03980		Glucuronosyltransferase	SO:0001217, UniRef:UniRef50_A0A6I6I1W3
contig_15	cds	138815	139264	+	GHOEJM_03985	epsI	Exosortase-associated EpsI family protein	SO:0001217, UniRef:UniRef50_W1J8R4
contig_15	cds	139246	139554	+	GHOEJM_03990		DUF5076 domain-containing protein	SO:0001217, UniRef:UniRef50_G2I992
contig_15	cds	139731	140516	+	GHOEJM_03995	parA	ParA family protein	SO:0001217, UniRef:UniRef50_G2I993
contig_15	cds	140520	141698	+	GHOEJM_04000	parB	ParB domain-containing protein	SO:0001217, UniRef:UniRef50_D3VLR8
contig_15	cds	141747	142019	+	GHOEJM_04005		DNA-binding protein	SO:0001217, UniRef:UniRef50_D3VLR9
contig_15	cds	142073	142708	-	GHOEJM_04010		hypothetical protein
contig_15	cds	142796	142939	-	GHOEJM_04015		Rha family transcriptional regulator	SO:0001217, UniRef:UniRef50_A0A8T3ULT6
contig_15	cds	143257	143691	+	GHOEJM_04020		UPF0029 domain-containing protein	SO:0001217, UniRef:UniRef50_D3VLS2
contig_15	cds	143721	144395	+	GHOEJM_04025		Thymidylate kinase	SO:0001217, UniRef:UniRef50_T0P5J8
contig_15	cds	144388	144894	+	GHOEJM_04030		DnaJ-class molecular chaperone	SO:0001217, UniRef:UniRef50_W1JAR5
contig_15	cds	144879	145223	+	GHOEJM_04035		Oxidoreductase	SO:0001217, UniRef:UniRef50_A0A0E3DRM0
contig_15	cds	145220	146665	+	GHOEJM_04040		DNA (cytosine-5-)-methyltransferase	SO:0001217, UniRef:UniRef50_G0XAB6
contig_15	cds	146720	147337	+	GHOEJM_04045		Phage head-tail adapter protein	SO:0001217, UniRef:UniRef50_A0A095ULK4
contig_15	cds	147413	148429	+	GHOEJM_04050	tnp	IS5 family IS5 transposase	IS:IS5, SO:0001217, UniRef:UniRef50_P76071
contig_15	cds	148803	149105	+	GHOEJM_04055		DUF1778 domain-containing protein	SO:0001217, UniRef:UniRef50_A0A136Q9T4
contig_15	cds	149385	149675	+	GHOEJM_04060		DUF727 domain-containing protein	SO:0001217, UniRef:UniRef50_A0A4S5CH31
contig_15	cds	149692	149907	+	GHOEJM_04065		Methyltransferase	SO:0001217, UniRef:UniRef50_A0A1Z1NX84
contig_15	cds	149904	150320	+	GHOEJM_04070		AP2/ERF domain-containing protein	SO:0001217, UniRef:UniRef50_C6G9S0
contig_15	cds	150358	150759	-	GHOEJM_04075		Secreted protein	SO:0001217, UniRef:UniRef50_A0A221KL55
contig_15	cds	150770	152959	-	GHOEJM_04080		DNA topoisomerase	SO:0001217, UniRef:UniRef50_C4NUW5
contig_15	cds	152959	153192	-	GHOEJM_04085		T3SS component	SO:0001217, UniRef:UniRef50_D3VGK9
contig_15	cds	153174	153791	-	GHOEJM_04090		Lipoprotein	SO:0001217, UniRef:UniRef50_A0A189PG57
contig_15	cds	153959	156922	+	GHOEJM_04095		TraI-2 domain-containing protein	SO:0001217, UniRef:UniRef50_A0A8D6MI24
contig_15	cds	156919	158784	+	GHOEJM_04100	traD	Type IV conjugative transfer system protein TraD	SO:0001217, UniRef:UniRef50_G2JBM9
contig_15	cds	158834	159379	+	GHOEJM_04105		Conjugative transfer protein 234	SO:0001217, UniRef:UniRef50_T0Q8C2
contig_15	cds	159336	159965	+	GHOEJM_04110		Integrating conjugative element protein	SO:0001217, UniRef:UniRef50_A0A0D5MAD7
contig_15	cds	159976	160422	+	GHOEJM_04115		Transmembrane protein	SO:0001217, UniRef:UniRef50_D3VGK2
contig_15	cds	160432	160809	+	GHOEJM_04120		Lipoprotein	SO:0001217, UniRef:UniRef50_C4NVT2
contig_15	cds	160809	161471	+	GHOEJM_04125		Mu-like prophage FluMu protein gp29	SO:0001217, UniRef:UniRef50_D3VGK0
contig_15	cds	161650	161793	+	GHOEJM_04130		Anaerobic dimethyl sulfoxide reductase chain C	SO:0001217, UniRef:UniRef50_G2I9C0
contig_15	cds	161806	162153	+	GHOEJM_04135		Type VI secretion protein	SO:0001217, UniRef:UniRef50_T0P639
contig_15	cds	162296	162577	+	GHOEJM_04140	traL	Type IV conjugative transfer system protein TraL	SO:0001217, UniRef:UniRef50_A0A6N3J2C5
contig_15	cds	162574	163200	+	GHOEJM_04145	traE	TraE	SO:0001217, UniRef:UniRef50_A0A096H098
contig_15	cds	163184	164101	+	GHOEJM_04150	traK	Conjugal transfer protein TraK	SO:0001217, UniRef:UniRef50_A0A095SGF0
contig_15	cds	164098	165414	+	GHOEJM_04155		Conjugal transfer protein	SO:0001217, UniRef:UniRef50_A0A189PG65
contig_15	cds	165411	165989	+	GHOEJM_04160	traV	Type IV conjugative transfer system protein TraV	SO:0001217, UniRef:UniRef50_A0A2T5EK51
contig_15	cds	166002	166385	+	GHOEJM_04165	traA	Conjugal transfer protein TraA	SO:0001217, UniRef:UniRef50_A0A095SFV5
contig_15	cds	166586	172072	+	GHOEJM_04170		DUF4165 domain-containing protein	SO:0001217, UniRef:UniRef50_G0XAD7
contig_15	cds	172221	172928	+	GHOEJM_04175		Thiol:disulfide interchange protein	SO:0001217, UniRef:UniRef50_G0XAD8
contig_15	cds	172925	175372	+	GHOEJM_04180	trhC	Sex pilus assembly protein TrhC	SO:0001217, UniRef:UniRef50_A0A2X2E092
contig_15	cds	175387	175704	+	GHOEJM_04185		Conjugative transfer protein 345	SO:0001217, UniRef:UniRef50_D3VGI9
contig_15	cds	175701	176231	+	GHOEJM_04190		Signal peptidase I	SO:0001217, UniRef:UniRef50_A0A1E3G7X0
contig_15	cds	176194	177462	+	GHOEJM_04195	traW	Conjugal transfer protein TraW	SO:0001217, UniRef:UniRef50_D2YA00
contig_15	cds	177459	178136	+	GHOEJM_04200	ydiV	Anti-FlhC(2)FlhD(4) factor YdiV	SO:0001217, UniRef:UniRef50_A0A5X4LGU5
contig_15	cds	178130	179134	+	GHOEJM_04205	traU	Conjugal transfer protein TraU	SO:0001217, UniRef:UniRef50_N2IRC1
contig_15	cds	179285	182023	+	GHOEJM_04210	traN	Conjugal transfer protein TraN	SO:0001217, UniRef:UniRef50_A0A7U9IT80
contig_15	cds	182062	182922	-	GHOEJM_04215		Lipoprotein	SO:0001217, UniRef:UniRef50_D3VLV1
contig_15	cds	183034	183684	-	GHOEJM_04220		DUF1845 domain-containing protein	SO:0001217, UniRef:UniRef50_A0A2D5RRK3
contig_15	cds	183976	184296	+	GHOEJM_04225		DUF2500 domain-containing protein	SO:0001217, UniRef:UniRef50_A0A2T5EJG8
contig_15	cds	184391	184492	+	GHOEJM_04230		Phage coat protein	SO:0001217, UniRef:UniRef50_A0A327Q126
contig_15	cds	184607	184792	+	GHOEJM_04235		DUF4376 domain-containing protein	SO:0001217, UniRef:UniRef50_A0A2S4TLF3
contig_15	cds	185013	185981	+	GHOEJM_04240		AAA ATPase protein	SO:0001217, UniRef:UniRef50_C4NVV9
contig_15	cds	185993	186898	+	GHOEJM_04245		PLAT domain-containing protein	SO:0001217, UniRef:UniRef50_A0A377UV10
contig_15	cds	187068	188063	+	GHOEJM_04250		Bet	SO:0001217, UniRef:UniRef50_G0XBU7
contig_15	cds	188126	189136	+	GHOEJM_04255	yqaJ	YqaJ domain-containing protein	SO:0001217, UniRef:UniRef50_A0A095SBQ3
contig_15	cds	189334	190611	+	GHOEJM_04260		DUF3150 domain-containing protein	SO:0001217, UniRef:UniRef50_D3VLW1
contig_15	cds	190696	192492	+	GHOEJM_04265		VWFA domain-containing protein	SO:0001217, UniRef:UniRef50_D3VLW2
contig_15	cds	192607	193095	+	GHOEJM_04270		DUF3085 domain-containing protein	SO:0001217, UniRef:UniRef50_A0A189PGB2
contig_15	cds	193161	193493	+	GHOEJM_04275		DUF4158 domain-containing protein	SO:0001217, UniRef:UniRef50_C4NVW6
contig_15	cds	193755	194294	+	GHOEJM_04280		DUF4065 domain-containing protein	SO:0001217, UniRef:UniRef50_A0A095UGS7
contig_15	cds	194375	194875	+	GHOEJM_04285		Cupin-8 domain-containing protein	SO:0001217, UniRef:UniRef50_D3VLW4
contig_15	cds	194949	195833	+	GHOEJM_04290		DNA adenine modification methylase	SO:0001217, UniRef:UniRef50_A0A0D5MAU1
contig_15	cds	195899	196123	+	GHOEJM_04295		hypothetical protein	PFAM:PF00111.30
contig_15	cds	196185	196574	+	GHOEJM_04300		hypothetical protein
contig_15	cds	196564	197016	+	GHOEJM_04305		Phage protein	SO:0001217, UniRef:UniRef50_D3VLW9
contig_15	cds	197021	197296	+	GHOEJM_04310		DUF551 domain-containing protein	SO:0001217, UniRef:UniRef50_A0A318L267
contig_15	cds	197353	197544	+	GHOEJM_04315		hypothetical protein
contig_15	cds	197573	197965	+	GHOEJM_04320		Topoisomerase II	SO:0001217, UniRef:UniRef50_A0A0K2S3I2
contig_16	cds	373	1038	+	GHOEJM_04325		Integrase catalytic domain-containing protein	SO:0001217, UniRef:UniRef50_A0A3A4W0L6
contig_16	cds	1087	2121	+	GHOEJM_04330		hypothetical protein	PFAM:PF13610.9
contig_16	cds	2122	3711	+	GHOEJM_04335	aadA2	ANT(3'')-Ia family aminoglycoside nucleotidyltransferase AadA2	NCBIProtein:WP_071593219.1
contig_16	cds	3759	4580	+	GHOEJM_04340	lnu(F)	lincosamide nucleotidyltransferase Lnu(F)	NCBIProtein:WP_000939727.1, SO:0001217, UniRef:UniRef50_Q17U47
contig_16	cds	4581	4928	+	GHOEJM_04345	qacEdelta1	quaternary ammonium compound efflux SMR transporter QacE delta 1	NCBIProtein:WP_000679427.1, SO:0001217, UniRef:UniRef50_A0A2Z3XFM5
contig_16	cds	4929	5768	+	GHOEJM_04350	sul1	sulfonamide-resistant dihydropteroate synthase Sul1	NCBIProtein:WP_000259031.1, SO:0001217, UniRef:UniRef50_A0A3M1L060
contig_16	cds	5769	7310	+	GHOEJM_04355		IS91 family transposase	SO:0001217, UniRef:UniRef50_A0A349X582
contig_16	cds	7647	8426	+	GHOEJM_04360	aph(3')-VIb	aminoglycoside O-phosphotransferase APH(3')-VIb	NCBIProtein:WP_000422633.1, SO:0001217, UniRef:UniRef50_P09885
contig_16	cds	8798	9463	+	GHOEJM_04365		Integrase catalytic domain-containing protein	SO:0001217, UniRef:UniRef50_A0A3A4W0L6
contig_16	cds	9512	10546	+	GHOEJM_04370		hypothetical protein	PFAM:PF13610.9
contig_16	cds	10828	12135	+	GHOEJM_04375	aadA2	ANT(3'')-Ia family aminoglycoside nucleotidyltransferase AadA2	NCBIProtein:WP_071593219.1
contig_16	cds	12183	12629	+	GHOEJM_04380		hypothetical protein
contig_16	cds	12575	13003	+	GHOEJM_04385	lnu(F)	lincosamide nucleotidyltransferase Lnu(F)	NCBIProtein:WP_000939727.1
contig_16	cds	13004	13351	+	GHOEJM_04390	qacEdelta1	quaternary ammonium compound efflux SMR transporter QacE delta 1	NCBIProtein:WP_000679427.1, SO:0001217, UniRef:UniRef50_A0A2Z3XFM5
contig_16	cds	13352	14191	+	GHOEJM_04395	sul1	sulfonamide-resistant dihydropteroate synthase Sul1	NCBIProtein:WP_000259031.1, SO:0001217, UniRef:UniRef50_A0A3M1L060
contig_16	cds	14192	15733	+	GHOEJM_04400		IS91 family transposase	SO:0001217, UniRef:UniRef50_A0A349X582
contig_16	cds	16070	16849	+	GHOEJM_04405	aph(3')-VIb	aminoglycoside O-phosphotransferase APH(3')-VIb	NCBIProtein:WP_000422633.1, SO:0001217, UniRef:UniRef50_P09885
contig_16	cds	17221	17886	+	GHOEJM_04410		Integrase catalytic domain-containing protein	SO:0001217, UniRef:UniRef50_A0A3A4W0L6
contig_16	cds	17935	18969	+	GHOEJM_04415		hypothetical protein	PFAM:PF13610.9
contig_16	cds	18970	20559	+	GHOEJM_04420	aadA2	ANT(3'')-Ia family aminoglycoside nucleotidyltransferase AadA2	NCBIProtein:WP_071593219.1
contig_16	cds	20607	21428	+	GHOEJM_04425	lnu(F)	lincosamide nucleotidyltransferase Lnu(F)	NCBIProtein:WP_000939727.1, SO:0001217, UniRef:UniRef50_Q17U47
contig_16	cds	21429	21776	+	GHOEJM_04430	qacEdelta1	quaternary ammonium compound efflux SMR transporter QacE delta 1	NCBIProtein:WP_000679427.1, SO:0001217, UniRef:UniRef50_A0A2Z3XFM5
contig_16	cds	21777	22616	+	GHOEJM_04435	sul1	sulfonamide-resistant dihydropteroate synthase Sul1	NCBIProtein:WP_000259031.1, SO:0001217, UniRef:UniRef50_A0A3M1L060
contig_16	cds	22617	24158	+	GHOEJM_04440		IS91 family transposase	SO:0001217, UniRef:UniRef50_A0A349X582
contig_16	cds	24495	25274	+	GHOEJM_04445	aph(3')-VIb	aminoglycoside O-phosphotransferase APH(3')-VIb	NCBIProtein:WP_000422633.1, SO:0001217, UniRef:UniRef50_P09885
contig_17	cds	1	957	+	GHOEJM_04450		Type IV secretion system protein	SO:0001217, UniRef:UniRef50_A0A605DGR9
contig_17	cds	958	1920	+	GHOEJM_04455		hypothetical protein
contig_17	cds	1921	2223	+	GHOEJM_04460		GFO-IDH-MocA-C domain-containing protein	SO:0001217, UniRef:UniRef50_A0A2D2QVH6
contig_17	cds	2224	3573	+	GHOEJM_04465		Replication protein	SO:0001217, UniRef:UniRef50_A0A2X7J4Z9
contig_17	cds	3574	3897	+	GHOEJM_04470		Partition protein C	SO:0001217, UniRef:UniRef50_A0A1I7FB91
contig_17	cds	3898	4122	+	GHOEJM_04475	parD	Antitoxin ParD	SO:0001217, UniRef:UniRef50_A0A076U490
contig_17	cds	4123	4755	+	GHOEJM_04480	cbiA	CbiA domain-containing protein	SO:0001217, UniRef:UniRef50_A0A1Z5HEU3
contig_17	cds	4756	5337	+	GHOEJM_04485		Resolvase	SO:0001217, UniRef:UniRef50_A0A3Q8E0F1
contig_17	cds	5338	6351	+	GHOEJM_04490	intI1	class 1 integron integrase IntI1	BlastRules:WP_000845054, SO:0001217, UniRef:UniRef50_A0A257FG49
contig_17	cds	6352	6762	+	GHOEJM_04495	fosX	FosX/FosE/FosI family fosfomycin resistance hydrolase	NCBIFam:NF000222.1, SO:0001217, UniRef:UniRef50_Q8Y6I2
contig_17	cds	6763	7590	+	GHOEJM_04500	blaOXA-21	OXA-2 family oxacillin-hydrolyzing class D beta-lactamase OXA-21	NCBIProtein:WP_014386432.1
contig_17	cds	7606	8214	+	GHOEJM_04505		Resolvase/invertase-type recombinase catalytic domain-containing protein	SO:0001217, UniRef:UniRef50_A0A259LUL4
contig_17	cds	8215	9432	+	GHOEJM_04510	tniQ	TniQ	SO:0001217, UniRef:UniRef50_A0A809SZN4
contig_17	cds	9433	10341	+	GHOEJM_04515		Transposase	SO:0001217, UniRef:UniRef50_A0A899NCE5
contig_17	cds	10342	12021	+	GHOEJM_04520		Integrase catalytic region	SO:0001217, UniRef:UniRef50_C5TC55
contig_17	cds	12088	12360	+	GHOEJM_04525		Antitoxin of toxin-antitoxin stability system	SO:0001217, UniRef:UniRef50_A0A1E7YKC3
contig_17	cds	12400	12648	+	GHOEJM_04530		hypothetical protein	PFAM:PF05016.18
contig_17	cds	12649	12795	+	GHOEJM_04535		hypothetical protein
contig_17	cds	12796	13707	+	GHOEJM_04540		hypothetical protein	PFAM:PF13610.9
contig_17	cds	13708	14058	+	GHOEJM_04545		FAD-dependent oxidoreductase	SO:0001217, UniRef:UniRef50_A0A0C5E661
contig_17	cds	14059	14229	+	GHOEJM_04550		hypothetical protein	PFAM:PF18495.4
contig_17	cds	14230	15315	+	GHOEJM_04555		Relaxase/mobilization nuclease domain-containing protein	SO:0001217, UniRef:UniRef50_A0A177NQJ4
contig_17	cds	15316	15909	+	GHOEJM_04560	mobC	MobC domain-containing protein	SO:0001217, UniRef:UniRef50_D2UFF4
contig_17	cds	15910	16278	+	GHOEJM_04565		hypothetical protein
contig_17	cds	16279	17007	+	GHOEJM_04570		hypothetical protein	PFAM:PF01656.26
contig_17	cds	17008	17448	+	GHOEJM_04575		hypothetical protein
contig_17	cds	17449	18189	+	GHOEJM_04580		hypothetical protein
contig_17	cds	18190	18651	+	GHOEJM_04585		hypothetical protein
contig_17	cds	18652	18924	+	GHOEJM_04590	eexN	EexN family lipoprotein	SO:0001217, UniRef:UniRef50_U1YDW6
contig_18	cds	1	936	+	GHOEJM_04595		Rep	SO:0001217, UniRef:UniRef50_F5BCP9
contig_18	cds	937	1224	+	GHOEJM_04600		Lipoprotein	SO:0001217, UniRef:UniRef50_A0A0K0G9B7
contig_18	cds	1378	2670	+	GHOEJM_04605	tet(L)	tetracycline efflux MFS transporter Tet(L)	NCBIProtein:WP_012477450.1, SO:0001217, UniRef:UniRef50_E2YTP4
contig_18	cds	2704	3963	+	GHOEJM_04610		hypothetical protein
contig_19	cds	1	645	+	GHOEJM_04615	qnrD1	quinolone resistance pentapeptide repeat protein QnrD1	NCBIProtein:WP_012634451.1
contig_19	cds	646	1086	+	GHOEJM_04620		N-acetyltransferase domain-containing protein	SO:0001217, UniRef:UniRef50_A0A264VL09
contig_20	cds	28	393	+	GHOEJM_04625		N-acetyltransferase domain-containing protein	SO:0001217, UniRef:UniRef50_Q7WTB9
contig_21	cds	1	645	+	GHOEJM_04630	qnrD1	quinolone resistance pentapeptide repeat protein QnrD1	NCBIProtein:WP_012634451.1
contig_21	cds	646	1086	+	GHOEJM_04635		N-acetyltransferase domain-containing protein	SO:0001217, UniRef:UniRef50_A0A264VL09
contig_22	cds	1	936	+	GHOEJM_04640		Rep	SO:0001217, UniRef:UniRef50_F5BCP9
contig_22	cds	937	1224	+	GHOEJM_04645		Lipoprotein	SO:0001217, UniRef:UniRef50_A0A0K0G9B7
contig_22	cds	1378	2670	+	GHOEJM_04650	tet(L)	tetracycline efflux MFS transporter Tet(L)	NCBIProtein:WP_012477450.1, SO:0001217, UniRef:UniRef50_E2YTP4
contig_22	cds	2704	3963	+	GHOEJM_04655		hypothetical protein
contig_23	cds	1	969	+	GHOEJM_04660		IS5 family transposase	SO:0001217, UniRef:UniRef50_A0A7T5UB26
contig_23	cds	970	1356	+	GHOEJM_04665	stbA	StbA	SO:0001217, UniRef:UniRef50_A0A1V2G4P2
contig_23	cds	1357	3105	+	GHOEJM_04670		DDE-Tnp-Tn3 domain-containing protein	SO:0001217, UniRef:UniRef50_A0A3M5FFZ3
contig_23	cds	3106	3810	+	GHOEJM_04675	tnp	IS6 family IS15DIV transposase	IS:IS15DIV, SO:0001217, UniRef:UniRef50_Q573Q1
contig_23	cds	3811	4776	+	GHOEJM_04680		fluoroquinolone-acetylating aminoglycoside 6'-N-acetyltransferase AAC(6')-Ib-cr	NCBIProtein:WP_000186237.1, NCBIProtein:WP_063840321.1
contig_23	cds	4777	5229	+	GHOEJM_04685	arr-3	NAD(+)--rifampin ADP-ribosyltransferase Arr-3	NCBIProtein:WP_001749986.1, SO:0001217, UniRef:UniRef50_A0A0G9MZN4
contig_23	cds	5230	5577	+	GHOEJM_04690	qacEdelta1	quaternary ammonium compound efflux SMR transporter QacE delta 1	NCBIProtein:WP_000679427.1, SO:0001217, UniRef:UniRef50_A0A2Z3XFM5
contig_23	cds	5578	6417	+	GHOEJM_04695	sul1	sulfonamide-resistant dihydropteroate synthase Sul1	NCBIProtein:WP_000259031.1, SO:0001217, UniRef:UniRef50_A0A3M1L060
contig_23	cds	6418	6621	+	GHOEJM_04700		hypothetical protein
contig_23	cds	6622	7626	+	GHOEJM_04705	tnp	IS110 family IS5075 transposase	IS:IS5075, SO:0001217, UniRef:UniRef50_A0A193M262
contig_23	cds	7627	8832	+	GHOEJM_04710		Chromate efflux transporter	SO:0001217, UniRef:UniRef50_A0A2N9CKB0
contig_23	cds	8833	9138	+	GHOEJM_04715		hypothetical protein	PFAM:PF03551.17, PFAM:PF13601.9
contig_23	cds	9205	9969	+	GHOEJM_04720		IS6-like element IS6100 family transposase	BlastRules:WP_001389365, SO:0001217, UniRef:UniRef50_A0A5P9CVE5
contig_23	cds	9970	10554	+	GHOEJM_04725		Macrolide 2'-phosphotransferase I repressor A, erythromycin resistance repressor protein	SO:0001217, UniRef:UniRef50_A0A023UEV3
contig_23	cds	10555	11793	+	GHOEJM_04730		MFS domain-containing protein	SO:0001217, UniRef:UniRef50_V0V4R8
contig_23	cds	11794	12699	+	GHOEJM_04735	mph(A)	Mph(A) family macrolide 2'-phosphotransferase	NCBIProtein:WP_000219391.1, SO:0001217, UniRef:UniRef50_Q47396
contig_23	cds	12733	13062	+	GHOEJM_04740		DDE-Tnp-IS240 domain-containing protein	SO:0001217, UniRef:UniRef50_A0A6S6LJ93
contig_23	cds	13063	14778	+	GHOEJM_04745	tnpR	Tn3-like element Tn4401 family resolvase TnpR	BlastRules:WP_004152391, SO:0001217, UniRef:UniRef50_A0A063BFN6
contig_23	cds	14779	17808	+	GHOEJM_04750	tnpA	Tn3-like element Tn4401 family transposase	BlastRules:WP_004152392, SO:0001217, UniRef:UniRef50_A0A376VVM6
contig_23	cds	17809	18834	+	GHOEJM_04755	tnp	IS21 family ISKpn7 transposase	IS:ISKpn7, SO:0001217, UniRef:UniRef50_A0A1Y0FKH1
contig_23	cds	18835	19614	+	GHOEJM_04760	istB	IS21-like element ISKpn7 family helper ATPase IstB	BlastRules:WP_004152394, SO:0001217, UniRef:UniRef50_A0A1Y0FGF8
contig_23	cds	19615	20496	+	GHOEJM_04765	blaKPC-2	carbapenem-hydrolyzing class A beta-lactamase KPC-2	NCBIProtein:WP_004199234.1, SO:0001217, UniRef:UniRef50_Q848S6
contig_23	cds	20497	21816	+	GHOEJM_04770	tnp	IS1182 family ISKpn6 transposase	IS:ISKpn6, SO:0001217, UniRef:UniRef50_A0A2Z2P096
contig_23	cds	21817	22941	+	GHOEJM_04775	aac(6')-Ib	AAC(6')-Ib family aminoglycoside 6'-N-acetyltransferase	NCBIProtein:WP_063840280.1
contig_23	cds	22942	23499	+	GHOEJM_04780		Transposon Tn1331 resolvase	SO:0001217, UniRef:UniRef50_P21424
contig_23	cds	23500	26505	+	GHOEJM_04785		Tn3-like element Tn3 family transposase	BlastRules:WP_032495017, SO:0001217, UniRef:UniRef50_P03008
contig_23	cds	26758	27519	+	GHOEJM_04790		Replication initiation protein	SO:0001217, UniRef:UniRef50_A0A7M3PPP8
contig_23	cds	27520	27834	+	GHOEJM_04795	ccdB	Toxin CcdB	SO:0001217, UniRef:UniRef50_E2QEX9
contig_23	cds	27835	28071	+	GHOEJM_04800		Antitoxin	SO:0001217, UniRef:UniRef50_A0A089PGM2
contig_23	cds	28072	28419	+	GHOEJM_04805		hypothetical protein
contig_23	cds	28420	28902	+	GHOEJM_04810		Single-stranded DNA-binding protein	SO:0001217, UniRef:UniRef50_P25762
contig_23	cds	29074	29778	+	GHOEJM_04815	tnp	IS6 family IS15DIV transposase	IS:IS15DIV, SO:0001217, UniRef:UniRef50_Q573Q1
contig_23	cds	29809	30303	+	GHOEJM_04820		DDE-Tnp-Tn3 domain-containing protein	SO:0001217, UniRef:UniRef50_A0A3M6ABD2
contig_23	cds	30328	31464	+	GHOEJM_04825	tnp	IS110 family ISEc21 transposase	IS:ISEc21, SO:0001217, UniRef:UniRef50_A0A0K9T799
contig_23	cds	31465	31749	+	GHOEJM_04830	tnp	IS3 family ISEc15 transposase ORF A	IS:ISEc15, SO:0001217, UniRef:UniRef50_N8NLS1
contig_23	cds	31797	32738	+	GHOEJM_04835		hypothetical protein	PFAM:PF00665.29, PFAM:PF01850.24, PFAM:PF13276.9
contig_23	cds	32739	32969	+	GHOEJM_04840		SpoVT-AbrB domain-containing protein	SO:0001217, UniRef:UniRef50_A0A0F7LTE2
contig_23	cds	32970	33320	+	GHOEJM_04845		Transcriptional regulator	SO:0001217, UniRef:UniRef50_Q84A10
contig_23	cds	33321	34064	+	GHOEJM_04850		Peptidase	SO:0001217, UniRef:UniRef50_A0A060RF84
contig_23	cds	34065	34841	+	GHOEJM_04855	resD	Resolvase ResD	SO:0001217, UniRef:UniRef50_A0A2P9E5F7
contig_23	cds	34842	35099	+	GHOEJM_04860		Prophage protein	SO:0001217, UniRef:UniRef50_A6TJ27
contig_23	cds	35205	36071	+	GHOEJM_04865		Uncharacterized protein	SO:0001217, UniRef:UniRef50_P18351
contig_23	cds	36072	36341	+	GHOEJM_04870		hypothetical protein
contig_23	cds	36342	37547	+	GHOEJM_04875		Plasmid partition protein A	SO:0001217, UniRef:UniRef50_P07620
contig_23	cds	37548	38522	+	GHOEJM_04880		Plasmid Partition par B protein	SO:0001217, UniRef:UniRef50_P07621
contig_23	cds	38523	39794	+	GHOEJM_04885	umuC	Protein UmuC	SO:0001217, UniRef:UniRef50_P04152
contig_23	cds	39795	40226	+	GHOEJM_04890	samA	Protein SamA	SO:0001217, UniRef:UniRef50_A0A379XIG3
contig_23	cds	40227	40592	+	GHOEJM_04895		hypothetical protein
contig_23	cds	40704	41714	+	GHOEJM_04900		Reverse transcriptase domain-containing protein	SO:0001217, UniRef:UniRef50_A0A537U669
contig_23	cds	41909	42412	+	GHOEJM_04905	tnp	IS1 family IS1X3 transposase ORF B	IS:IS1X3, SO:0001217, UniRef:UniRef50_A0A809T2M4
contig_24	cds	1	1206	+	GHOEJM_04910		Plasmid partition protein A	SO:0001217, UniRef:UniRef50_P07620
contig_24	cds	1207	2181	+	GHOEJM_04915		Plasmid Partition par B protein	SO:0001217, UniRef:UniRef50_P07621
contig_24	cds	2182	3222	+	GHOEJM_04920	umuC	UmuC domain-containing protein	SO:0001217, UniRef:UniRef50_A0A6S5GJ45
contig_24	cds	3216	3452	+	GHOEJM_04925		DUF4113 domain-containing protein	SO:0001217, UniRef:UniRef50_A0A8H0SN95
contig_24	cds	3453	3884	+	GHOEJM_04930	samA	Protein SamA	SO:0001217, UniRef:UniRef50_A0A379XIG3
contig_24	cds	3885	4250	+	GHOEJM_04935		hypothetical protein
contig_24	cds	4362	5372	+	GHOEJM_04940		Reverse transcriptase domain-containing protein	SO:0001217, UniRef:UniRef50_A0A537U669
contig_24	cds	5567	6070	+	GHOEJM_04945	tnp	IS1 family IS1X3 transposase ORF B	IS:IS1X3, SO:0001217, UniRef:UniRef50_A0A809T2M4
contig_25	cds	1	1206	+	GHOEJM_04950		Plasmid partition protein A	SO:0001217, UniRef:UniRef50_P07620
contig_25	cds	1207	2181	+	GHOEJM_04955		Plasmid Partition par B protein	SO:0001217, UniRef:UniRef50_P07621
contig_25	cds	2182	3222	+	GHOEJM_04960	umuC	UmuC domain-containing protein	SO:0001217, UniRef:UniRef50_A0A6S5GJ45
contig_25	cds	3216	3452	+	GHOEJM_04965		DUF4113 domain-containing protein	SO:0001217, UniRef:UniRef50_A0A8H0SN95
contig_25	cds	3453	3884	+	GHOEJM_04970	samA	Protein SamA	SO:0001217, UniRef:UniRef50_A0A379XIG3
contig_25	cds	3885	4250	+	GHOEJM_04975		hypothetical protein
contig_25	cds	4362	5372	+	GHOEJM_04980		Reverse transcriptase domain-containing protein	SO:0001217, UniRef:UniRef50_A0A537U669
contig_25	cds	5567	6070	+	GHOEJM_04985	tnp	IS1 family IS1X3 transposase ORF B	IS:IS1X3, SO:0001217, UniRef:UniRef50_A0A809T2M4
contig_26	cds	1	441	+	GHOEJM_04990		N-acetyltransferase domain-containing protein	SO:0001217, UniRef:UniRef50_A0A264VL09
contig_26	cds	442	1086	+	GHOEJM_04995	qnrD1	quinolone resistance pentapeptide repeat protein QnrD1	NCBIProtein:WP_012634451.1
contig_27	cds	1	936	+	GHOEJM_05000		Replication protein	SO:0001217, UniRef:UniRef50_A0A219X551
contig_27	cds	937	6036	+	GHOEJM_05005	traI	Conjugative transfer relaxase/helicase TraI	SO:0001217, UniRef:UniRef50_A0A7X2R7Q8
contig_27	cds	6037	8265	+	GHOEJM_05010	traD	TraD protein	SO:0001217, UniRef:UniRef50_A0A2X5PX77
contig_27	cds	8266	8472	+	GHOEJM_05015	dksA	DksA C4-type domain-containing protein	SO:0001217, UniRef:UniRef50_A0A264VMX5
contig_27	cds	8473	11325	+	GHOEJM_05020	traG	Conjugal transfer mating pair stabilization protein TraG	SO:0001217, UniRef:UniRef50_A0A6L6ILV7
contig_27	cds	11326	12723	+	GHOEJM_05025		Conjugative transfer: assembly	SO:0001217, UniRef:UniRef50_A0A379SGE6
contig_27	cds	12724	13083	+	GHOEJM_05030		hypothetical protein
contig_27	cds	13084	13608	+	GHOEJM_05035	trbB	Type-F conjugative transfer system pilin assembly thiol-disulfide isomerase TrbB	SO:0001217, UniRef:UniRef50_A0A8F8A0S0
contig_27	cds	13609	13893	+	GHOEJM_05040		hypothetical protein
contig_27	cds	13894	14685	+	GHOEJM_05045	traF	Type-F conjugative transfer system pilin assembly protein TraF	SO:0001217, UniRef:UniRef50_A0A7X2UNG4
contig_27	cds	14686	16506	+	GHOEJM_05050	traN	Conjugal transfer mating pair stabilization protein TraN	SO:0001217, UniRef:UniRef50_A0A4R3NJZ0
contig_27	cds	16507	17124	+	GHOEJM_05055	trbC	Type-F conjugative transfer system pilin assembly protein TrbC	SO:0001217, UniRef:UniRef50_A0A514C8R5
contig_27	cds	17143	18093	+	GHOEJM_05060	traU	Conjugal transfer protein TraU	SO:0001217, UniRef:UniRef50_A0A6P1Q5T6
contig_27	cds	18094	18723	+	GHOEJM_05065	traW	Type-F conjugative transfer system protein TraW	SO:0001217, UniRef:UniRef50_A0A6L6F9Y6
contig_27	cds	18724	19155	+	GHOEJM_05070	trbI	Type-F conjugative transfer system protein TrbI	SO:0001217, UniRef:UniRef50_A0A514C8R8
contig_27	cds	19156	21846	+	GHOEJM_05075	traC	Type IV secretion system protein TraC	SO:0001217, UniRef:UniRef50_A0A514C8W8
contig_27	cds	21822	21917	+	GHOEJM_05080		hypothetical protein
contig_27	cds	21946	22374	+	GHOEJM_05085		hypothetical protein
contig_27	cds	22375	22635	+	GHOEJM_05090		Transposase	SO:0001217, UniRef:UniRef50_A0A0D8L2B8
contig_27	cds	22636	22845	+	GHOEJM_05095		hypothetical protein
contig_27	cds	22846	23355	+	GHOEJM_05100		hypothetical protein
contig_27	cds	23356	23520	+	GHOEJM_05105		Citrate transporter	SO:0001217, UniRef:UniRef50_A0A514C8V9
contig_27	cds	23521	24903	+	GHOEJM_05110	traB	TraB	SO:0001217, UniRef:UniRef50_A0A514C8V8
contig_27	cds	24937	25677	+	GHOEJM_05115	traK	Type-F conjugative transfer system secretin TraK	SO:0001217, UniRef:UniRef50_A0A514C8T0
contig_27	cds	25678	26250	+	GHOEJM_05120	traE	Conjugal transfer protein TraE	SO:0001217, UniRef:UniRef50_A0A5B8HQ75
contig_27	cds	26251	26556	+	GHOEJM_05125	traL	Protein TraL	SO:0001217, UniRef:UniRef50_A0A318NWH5
contig_27	cds	26557	26934	+	GHOEJM_05130		Pilin	SO:0001217, UniRef:UniRef50_A0A829R0L6
contig_27	cds	26935	27126	+	GHOEJM_05135	traY	Relaxosome protein TraY	SO:0001217, UniRef:UniRef50_A0A1S1HLZ0
contig_27	cds	27127	27828	+	GHOEJM_05140		hypothetical protein	PFAM:PF00196.22
contig_27	cds	27829	28230	+	GHOEJM_05145	traM	Relaxosome protein TraM	SO:0001217, UniRef:UniRef50_A0A1S1HRT7
contig_27	cds	28231	28680	+	GHOEJM_05150		Lytic transglycosylase	SO:0001217, UniRef:UniRef50_A0A1S1HNS8
contig_27	cds	28681	29625	+	GHOEJM_05155	traC	DNA primase TraC	SO:0001217, UniRef:UniRef50_A0A3G8EWR9
contig_27	cds	29638	29868	+	GHOEJM_05160		hypothetical protein
contig_27	cds	29983	30600	+	GHOEJM_05165		Sporulation initiation inhibitor protein Soj	SO:0001217, UniRef:UniRef50_A0A4P7L0W5
contig_27	cds	30601	30840	+	GHOEJM_05170		hypothetical protein	PFAM:PF09274.13
contig_27	cds	30841	31434	+	GHOEJM_05175		SGNH-hydro domain-containing protein	SO:0001217, UniRef:UniRef50_A0A514C8X5
contig_27	cds	31435	32016	+	GHOEJM_05180	proQ	ProQ domain-containing protein	SO:0001217, UniRef:UniRef50_A0A514C8P8
contig_27	cds	32017	32331	+	GHOEJM_05185	ccdB	Toxin CcdB	SO:0001217, UniRef:UniRef50_E2QEX9
contig_27	cds	32332	32568	+	GHOEJM_05190		Antitoxin	SO:0001217, UniRef:UniRef50_A0A089PGM2
contig_27	cds	32569	33192	+	GHOEJM_05195		Resolvase/invertase-type recombinase catalytic domain-containing protein	SO:0001217, UniRef:UniRef50_A0A2E4YII5
contig_27	cds	33193	34407	+	GHOEJM_05200		Type II restriction enzyme EcoRII	SO:0001217, UniRef:UniRef50_P14633
contig_27	cds	34408	35841	+	GHOEJM_05205		Type II methyltransferase M-EcoRII	SO:0001217, UniRef:UniRef50_P05101
contig_27	cds	35959	36297	+	GHOEJM_05210		HTH cro/C1-type domain-containing protein	SO:0001217, UniRef:UniRef50_A0A809S165
contig_27	cds	36298	36849	+	GHOEJM_05215		Fimbrial protein	SO:0001217, UniRef:UniRef50_B2Q2R3
contig_27	cds	36850	37581	+	GHOEJM_05220	fimC	Chaperone protein fimC	SO:0001217, UniRef:UniRef50_A0A2X1SFY5
contig_27	cds	37582	38121	+	GHOEJM_05225		hypothetical protein
contig_27	cds	38131	38883	+	GHOEJM_05230		hypothetical protein	PFAM:PF00345.23, PFAM:PF02753.20
contig_27	cds	38884	39648	+	GHOEJM_05235	fimC	Chaperone protein fimC	SO:0001217, UniRef:UniRef50_A0A2C6DI67
contig_27	cds	39649	42321	+	GHOEJM_05240	fimD	Outer membrane usher protein fimD	SO:0001217, UniRef:UniRef50_A0A379G113
contig_27	cds	42358	43455	+	GHOEJM_05245		hypothetical protein
contig_27	cds	43456	43932	+	GHOEJM_05250		4HBT domain-containing protein	SO:0001217, UniRef:UniRef50_L8JCS3
contig_27	cds	43933	44916	+	GHOEJM_05255		Inner membrane protein	SO:0001217, UniRef:UniRef50_A0A428V4Z9
contig_27	cds	44917	45360	+	GHOEJM_05260		Nitro-FeMo-Co domain-containing protein	SO:0001217, UniRef:UniRef50_A0A7T8NKD7
contig_27	cds	45436	45681	+	GHOEJM_05265		hypothetical protein
contig_27	cds	45682	46068	+	GHOEJM_05270		hypothetical protein	PFAM:PF01381.25, PFAM:PF12844.10, PFAM:PF13443.9
contig_27	cds	46069	47451	+	GHOEJM_05275		hypothetical protein
contig_27	cds	47752	48015	+	GHOEJM_05280		hypothetical protein
contig_27	cds	48016	49197	+	GHOEJM_05285		IS3 family transposase	SO:0001217, UniRef:UniRef50_A0A368U140
contig_27	cds	49198	51858	+	GHOEJM_05290		Transposase	SO:0001217, UniRef:UniRef50_A0A376VVM6
contig_27	cds	51859	52377	+	GHOEJM_05295		hypothetical protein
contig_27	cds	52378	53934	+	GHOEJM_05300		Chemotaxis protein	SO:0001217, UniRef:UniRef50_A0A071M0Y0
contig_27	cds	53935	54276	+	GHOEJM_05305		hypothetical protein
contig_27	cds	54889	56094	+	GHOEJM_05310		Transposase	SO:0001217, UniRef:UniRef50_A0A4P7KZR5
contig_27	cds	56275	57210	+	GHOEJM_05315		Replication protein	SO:0001217, UniRef:UniRef50_A0A219X551
contig_27	cds	57211	58191	+	GHOEJM_05320	parB	Chromosome partitioning protein ParB	SO:0001217, UniRef:UniRef50_A0A0J5FYE3
contig_27	cds	58192	59364	+	GHOEJM_05325		Plasmid partition protein A	SO:0001217, UniRef:UniRef50_P07620
contig_27	cds	59365	60072	+	GHOEJM_05330		Tyr recombinase domain-containing protein	SO:0001217, UniRef:UniRef50_A0A219X580
contig_27	cds	60073	60324	+	GHOEJM_05335	yafN	Antitoxin YafN	SO:0001217, UniRef:UniRef50_A0A4V1BXI0
contig_27	cds	60325	60612	+	GHOEJM_05340		Toxin of the RelE-RelB toxin-antitoxin system Qin prophage	SO:0001217, UniRef:UniRef50_A0A0W0TY93
contig_27	cds	60613	61035	+	GHOEJM_05345	arsC	glutaredoxin-dependent arsenate reductase	NCBIFam:NF007456.1, SO:0001217, UniRef:UniRef50_A0A2C7A650
contig_27	cds	61036	62262	+	GHOEJM_05350		Arsenical pump membrane protein	SO:0001217, UniRef:UniRef50_A0A378ALW9
contig_27	cds	62263	62781	+	GHOEJM_05355		Major exported protein	SO:0001217, UniRef:UniRef50_A0A161XCK1
contig_27	cds	62782	65574	+	GHOEJM_05360		hypothetical protein	PFAM:PF04717.15, PFAM:PF13503.9
contig_27	cds	65575	67530	+	GHOEJM_05365		Putative lipase	SO:0001217, UniRef:UniRef50_A0A0N0Z996
contig_27	cds	67531	68304	+	GHOEJM_05370		Lipoprotein	SO:0001217, UniRef:UniRef50_D3UYE8
contig_27	cds	68305	68730	+	GHOEJM_05375		STM0539 family protein	SO:0001217, UniRef:UniRef50_A0A1B8HUN0
contig_27	cds	68731	69003	+	GHOEJM_05380		Zn-binding Pro-Ala-Ala-Arg (PAAR) domain-containing protein, incolved in TypeVI secretion	SO:0001217, UniRef:UniRef50_B6VLP8
contig_27	cds	69004	69558	+	GHOEJM_05385		Resolvase/invertase-type recombinase catalytic domain-containing protein	SO:0001217, UniRef:UniRef50_A0A2A2GZ62
contig_27	cds	69559	70116	+	GHOEJM_05390		hypothetical protein	PFAM:PF00239.24
contig_27	cds	70176	72446	+	GHOEJM_05395		hypothetical protein	PFAM:PF01526.20, PFAM:PF13700.9
contig_27	cds	72447	73559	+	GHOEJM_05400		ISxcC1 transposase	SO:0001217, UniRef:UniRef50_A0A0W0XKL2
contig_27	ncRNA	72713	72855	-	GHOEJM_05405	isrN	isrN Hfq binding RNA	RFAM:RF01396, SO:0000655
contig_27	cds	73560	79808	+	GHOEJM_05410		hypothetical protein	PFAM:PF00630.22, PFAM:PF02369.19, PFAM:PF05689.14, PFAM:PF09134.13, PFAM:PF11924.11, PFAM:PF13620.9, PFAM:PF16640.8, PFAM:PF18565.4
contig_27	cds	79809	80273	+	GHOEJM_05415		Lipoprotein	SO:0001217, UniRef:UniRef50_A0A1B8HKJ0
contig_27	cds	80317	80538	+	GHOEJM_05420		hypothetical protein
contig_27	cds	80535	81047	+	GHOEJM_05425		Transposase	SO:0001217, UniRef:UniRef50_A0A896ZF63
contig_27	cds	81044	81235	+	GHOEJM_05430		hypothetical protein
contig_27	cds	81236	81586	+	GHOEJM_05435		hypothetical protein
contig_27	cds	81587	82009	+	GHOEJM_05440		hypothetical protein
contig_27	cds	82010	83215	+	GHOEJM_05445		Transposase	SO:0001217, UniRef:UniRef50_A0A4P7KZR5
contig_27	cds	83216	83530	+	GHOEJM_05450		HTH cro/C1-type domain-containing protein	SO:0001217, UniRef:UniRef50_C7BSL4
contig_27	cds	83531	83830	+	GHOEJM_05455		Plasmid maintenance system killer protein	SO:0001217, UniRef:UniRef50_A0A7R7JC09
contig_27	cds	83969	84205	+	GHOEJM_05460		hypothetical protein
contig_27	cds	84206	84667	+	GHOEJM_05465		hypothetical protein
contig_27	cds	84668	84865	+	GHOEJM_05470		HTH cro/C1-type domain-containing protein	SO:0001217, UniRef:UniRef50_D1P811
contig_27	cds	84866	85096	+	GHOEJM_05475		Integrase	SO:0001217, UniRef:UniRef50_D1P812
contig_28	cds	1	948	+	GHOEJM_05480		Replication initiation protein	SO:0001217, UniRef:UniRef50_P22308
contig_28	cds	949	1362	+	GHOEJM_05485		DNA-binding protein	SO:0001217, UniRef:UniRef50_A0A0N9NDQ2
contig_28	cds	1363	1587	+	GHOEJM_05490	traY	Relaxosome protein TraY	SO:0001217, UniRef:UniRef50_A0A0L1BUA0
contig_28	cds	1588	1854	+	GHOEJM_05495		Type II toxin-antitoxin system RelE/ParE family toxin	SO:0001217, UniRef:UniRef50_A0A7X9TMU8
contig_28	cds	1876	2289	+	GHOEJM_05500		Pyruvate kinase	SO:0001217, UniRef:UniRef50_B0KSX7
contig_28	cds	2290	6948	+	GHOEJM_05505		site-specific DNA-methyltransferase (adenine-specific)	SO:0001217, UniRef:UniRef50_G4CP52
contig_28	cds	6965	7171	+	GHOEJM_05510		hypothetical protein	PFAM:PF18135.4
contig_28	cds	7172	7765	+	GHOEJM_05515	mobX	mobilization protein MobX	BlastRules:WP_010891053, SO:0001217, UniRef:UniRef50_P14493
contig_28	cds	7766	8875	+	GHOEJM_05520		43 kDa relaxation protein	SO:0001217, UniRef:UniRef50_P14492
contig_28	cds	8876	9343	+	GHOEJM_05525	traD	Conjugal transfer protein TraD	SO:0001217, UniRef:UniRef50_B2VAP6
contig_29	cds	187	627	-	GHOEJM_05530	marR	MarR family transcriptional regulator	SO:0001217, UniRef:UniRef50_A0A3P1YGP2
contig_30	cds	11	568	+	GHOEJM_05535		hypothetical protein
contig_30	cds	568	1581	+	GHOEJM_05540		Uncharacterized protein of phosphonate metabolism	SO:0001217, UniRef:UniRef50_A0A021XD48
contig_30	cds	1578	1823	+	GHOEJM_05545		hypothetical protein
contig_30	cds	2384	3148	+	GHOEJM_05550	lolD	Lipoprotein-releasing system ATP-binding protein LolD	SO:0001217, UniRef:UniRef50_A0A378XJC3
contig_30	cds	3148	3762	+	GHOEJM_05555	thiQ	Thiamine import ATP-binding protein ThiQ	SO:0001217, UniRef:UniRef50_A0A378XQT6
contig_30	cds	3924	4904	-	GHOEJM_05560	tnp	IS5 family IS5 transposase	IS:IS5, SO:0001217, UniRef:UniRef50_P76071
contig_30	cds	5222	6166	+	GHOEJM_05565	traC	DNA primase TraC	SO:0001217, UniRef:UniRef50_A0A3G8EWR9
contig_30	cds	6405	6662	-	GHOEJM_05570		hypothetical protein	PFAM:PF01464.23
contig_30	cds	7321	7704	+	GHOEJM_05575		hypothetical protein
contig_30	cds	7907	8626	+	GHOEJM_05580		hypothetical protein
contig_30	cds	8678	8872	+	GHOEJM_05585	traY	Relaxosome protein TraY	SO:0001217, UniRef:UniRef50_A0A1S1HLZ0
contig_30	cds	9119	9496	+	GHOEJM_05590		Pilin	SO:0001217, UniRef:UniRef50_A0A829R0L6
contig_30	cds	9525	9830	+	GHOEJM_05595	traL	Protein TraL	SO:0001217, UniRef:UniRef50_A0A318NWH5
contig_30	cds	9841	10413	+	GHOEJM_05600	traE	Conjugal transfer protein TraE	SO:0001217, UniRef:UniRef50_A0A5B8HQ75
contig_30	cds	10394	11167	+	GHOEJM_05605	traK	Type-F conjugative transfer system secretin TraK	SO:0001217, UniRef:UniRef50_A0A514C8T0
contig_30	cds	11169	12551	+	GHOEJM_05610	traB	TraB	SO:0001217, UniRef:UniRef50_A0A514C8V8
contig_30	cds	12567	12791	+	GHOEJM_05615		hypothetical protein
contig_30	cds	12793	12957	+	GHOEJM_05620		Citrate transporter	SO:0001217, UniRef:UniRef50_A0A514C8V9
contig_30	cds	13093	13293	+	GHOEJM_05625		hypothetical protein
contig_30	cds	13304	13630	+	GHOEJM_05630		hypothetical protein
contig_30	cds	13755	14015	+	GHOEJM_05635		Transposase	SO:0001217, UniRef:UniRef50_A0A0D8L2B8
contig_30	cds	14020	14541	+	GHOEJM_05640	traV	Type IV conjugative transfer system lipoprotein TraV	SO:0001217, UniRef:UniRef50_A0A514C8V3
contig_30	cds	14541	17249	+	GHOEJM_05645	traC	Type IV secretion system protein TraC	SO:0001217, UniRef:UniRef50_A0A514C8W8
contig_30	cds	17225	18280	+	GHOEJM_05650		hypothetical protein
contig_30	cds	18277	19260	+	GHOEJM_05655	traU	Conjugal transfer protein TraU	SO:0001217, UniRef:UniRef50_A0A6P1Q5T6
contig_30	cds	19272	19883	+	GHOEJM_05660	trbC	Type-F conjugative transfer system pilin assembly protein TrbC	SO:0001217, UniRef:UniRef50_A0A514C8R5
contig_30	cds	19883	21700	+	GHOEJM_05665	traN	Conjugal transfer mating pair stabilization protein TraN	SO:0001217, UniRef:UniRef50_A0A4R3NJZ0
contig_30	cds	21697	22476	+	GHOEJM_05670	traF	Type-F conjugative transfer system pilin assembly protein TraF	SO:0001217, UniRef:UniRef50_A0A7X2UNG4
contig_30	cds	22492	22776	+	GHOEJM_05675		hypothetical protein
contig_30	cds	22773	23297	+	GHOEJM_05680	trbB	Type-F conjugative transfer system pilin assembly thiol-disulfide isomerase TrbB	SO:0001217, UniRef:UniRef50_A0A8F8A0S0
contig_30	cds	23391	23747	+	GHOEJM_05685		hypothetical protein
contig_30	cds	23740	25137	+	GHOEJM_05690		Conjugative transfer: assembly	SO:0001217, UniRef:UniRef50_A0A379SGE6
contig_30	cds	25127	27994	+	GHOEJM_05695	traG	Conjugal transfer mating pair stabilization protein TraG	SO:0001217, UniRef:UniRef50_A0A6L6ILV7
contig_30	cds	28051	28374	+	GHOEJM_05700		hypothetical protein
contig_30	cds	28416	29153	+	GHOEJM_05705		hypothetical protein
contig_30	cds	29247	29453	+	GHOEJM_05710	dksA	DksA C4-type domain-containing protein	SO:0001217, UniRef:UniRef50_A0A264VMX5
contig_30	cds	29517	29894	+	GHOEJM_05715		hypothetical protein
contig_30	cds	29857	30018	-	GHOEJM_05720		hypothetical protein
contig_30	cds	30056	32263	+	GHOEJM_05725	traD	TraD protein	SO:0001217, UniRef:UniRef50_A0A2X5PX77
contig_30	cds	32263	34041	+	GHOEJM_05730		hypothetical protein	PFAM:PF08751.14
contig_30	cds	34038	37343	+	GHOEJM_05735		hypothetical protein	PFAM:PF13245.9, PFAM:PF13604.9, PFAM:PF18340.4
contig_30	cds	37738	38673	+	GHOEJM_05740		Replication protein	SO:0001217, UniRef:UniRef50_A0A219X551
contig_30	cds	39999	40298	+	GHOEJM_05745		Transposase	SO:0001217, UniRef:UniRef50_W9B9M2
contig_30	cds	40346	41161	+	GHOEJM_05750		IS3 element transposase	SO:0001217, UniRef:UniRef50_A0A2X7XDT5
contig_30	cds	41351	41782	+	GHOEJM_05755		hypothetical protein
contig_30	cds	43009	43245	+	GHOEJM_05760		hypothetical protein	PFAM:PF01381.25
contig_30	cds	43421	43723	+	GHOEJM_05765		hypothetical protein	PFAM:PF01381.25, PFAM:PF13560.9
contig_30	cds	44230	44496	-	GHOEJM_05770		IS1 family transposase	SO:0001217, UniRef:UniRef50_UPI0007735DDA
contig_30	cds	44632	44907	-	GHOEJM_05775		Transposase	SO:0001217, UniRef:UniRef50_A0A0M1UJR9
contig_30	cds	45220	47136	+	GHOEJM_05780		Glycine betaine transporter	SO:0001217, UniRef:UniRef50_Q6F754
contig_30	cds	47307	47582	+	GHOEJM_05785		Transposase	SO:0001217, UniRef:UniRef50_A0A0M1UJR9
contig_30	cds	47718	47984	+	GHOEJM_05790		IS1 family transposase	SO:0001217, UniRef:UniRef50_UPI0007735DDA
contig_30	cds	48105	48821	-	GHOEJM_05795		Transposase (Or an inactivated derivative)	SO:0001217, UniRef:UniRef50_A0A1T4WIW6
contig_30	cds	49201	49491	-	GHOEJM_05800		hypothetical protein	PFAM:PF01381.25, PFAM:PF13560.9
contig_30	cds	49491	49820	-	GHOEJM_05805		Toxin HigB-2	SO:0001217, UniRef:UniRef50_A0A090V4B8
contig_30	cds	50037	50660	+	GHOEJM_05810		Resolvase/invertase-type recombinase catalytic domain-containing protein	SO:0001217, UniRef:UniRef50_A0A2E4YII5
contig_30	cds	50796	51032	+	GHOEJM_05815		Antitoxin	SO:0001217, UniRef:UniRef50_A0A089PGM2
contig_30	cds	51035	51349	+	GHOEJM_05820	ccdB	Toxin CcdB	SO:0001217, UniRef:UniRef50_E2QEX9
contig_30	cds	51382	51948	+	GHOEJM_05825	proQ	ProQ domain-containing protein	SO:0001217, UniRef:UniRef50_A0A514C8P8
contig_30	cds	52276	53256	-	GHOEJM_05830	tnp	IS5 family ISKpn26 transposase	IS:ISKpn26, SO:0001217, UniRef:UniRef50_P76071
contig_30	cds	53428	53622	-	GHOEJM_05835		hypothetical protein	PFAM:PF09274.13
contig_30	cds	53711	54331	-	GHOEJM_05840		Sporulation initiation inhibitor protein Soj	SO:0001217, UniRef:UniRef50_A0A4P7L0W5
contig_30	cds	54608	55273	+	GHOEJM_05845		Helix-turn-helix domain-containing protein	SO:0001217, UniRef:UniRef50_A0A5C8U9T4
contig_30	cds	55291	55476	+	GHOEJM_05850		hypothetical protein
contig_30	cds	55450	56181	-	GHOEJM_05855		5-methylcytosine-specific restriction enzyme A	SO:0001217, UniRef:UniRef50_A0A1B7IV48
contig_30	cds	56634	57446	-	GHOEJM_05860		Integrase catalytic domain-containing protein	SO:0001217, UniRef:UniRef50_A0A0E2GMV2
contig_30	cds	57503	57781	-	GHOEJM_05865		IS1329 transposase A	SO:0001217, UniRef:UniRef50_B6CGY0
contig_30	cds	58063	58326	+	GHOEJM_05870	tnp	IS3 family ISSen4 transposase ORF A	IS:ISSen4, SO:0001217, UniRef:UniRef50_A0A0X6ZTU3
contig_30	ncRNA-region	58293	58410	+			Insertion sequence IS1222 ribosomal frameshifting element	RFAM:RF00383, SO:0001427
contig_30	cds	58353	59183	+	GHOEJM_05875	tnp	IS3 family ISSen4 transposase ORF B	IS:ISSen4, SO:0001217, UniRef:UniRef50_E0SLW3
contig_30	cds	59433	59936	-	GHOEJM_05880	tnp	IS1 family IS1X2 transposase ORF B	IS:IS1X2, SO:0001217, UniRef:UniRef50_A0A809T2M4
contig_30	cds	60326	61237	-	GHOEJM_05885		HTH lysR-type domain-containing protein	SO:0001217, UniRef:UniRef50_A0A142FSU0
contig_30	cds	61317	62411	+	GHOEJM_05890		Fe/B12 periplasmic-binding domain-containing protein	SO:0001217, UniRef:UniRef50_A0A142FWY5
contig_30	cds	62408	63466	+	GHOEJM_05895		ABC-type Fe3+-siderophore transport system permease component	SO:0001217, UniRef:UniRef50_A0A021XD51
contig_30	cds	63469	64293	+	GHOEJM_05900		Iron-chelate-transporting ATPase	SO:0001217, UniRef:UniRef50_W6WBZ7
contig_30	cds	64286	64801	+	GHOEJM_05905	fmdE	FmdE domain-containing protein	SO:0001217, UniRef:UniRef50_A0A174QRQ6
contig_31	cds	68	238	-	GHOEJM_05910		Replication initiation protein	SO:0001217, UniRef:UniRef50_A0A6A0P873
contig_31	oriC	128	875	?			origin of replication
contig_31	cds	392	607	-	GHOEJM_05915		hypothetical protein
contig_31	oriT	698	770	?			origin of transfer
contig_31	cds	856	1200	+	GHOEJM_05920	mobC	MobC domain-containing protein	SO:0001217, UniRef:UniRef50_A0A7I6S6D5
contig_31	cds	1163	2683	+	GHOEJM_05925	mobA	MobA family protein	SO:0001217, UniRef:UniRef50_A0A085J8E3
contig_31	cds	2750	3082	+	GHOEJM_05930		Multidrug transporter	SO:0001217, UniRef:UniRef50_A0A379WU46
contig_32	cds	619	1053	-	GHOEJM_05935		DNA-binding protein	SO:0001217, UniRef:UniRef50_A0A077NS64
contig_32	cds	1061	2017	-	GHOEJM_05940		Replication initiation protein	SO:0001217, UniRef:UniRef50_P22308
contig_32	cds	2610	3065	-	GHOEJM_05945	traD	Conjugal transfer protein TraD	SO:0001217, UniRef:UniRef50_B2VAP6
contig_32	cds	3232	4341	+	GHOEJM_05950		43 kDa relaxation protein	SO:0001217, UniRef:UniRef50_P14492
contig_32	cds	4354	4938	+	GHOEJM_05955		22 kDa relaxation protein	SO:0001217, UniRef:UniRef50_P14493
contig_32	cds	4983	7619	-	GHOEJM_05960		Restriction endonuclease	SO:0001217, UniRef:UniRef50_A0A8G9HPU8
contig_32	cds	7624	8100	-	GHOEJM_05965		hypothetical protein
contig_32	cds	8313	9524	-	GHOEJM_05970		hypothetical protein
contig_32	cds	9584	9862	-	GHOEJM_05975		hypothetical protein
MP63 Plasmid 1 Resistance gene	Identity	Alignment Length/Gene Length	Coverage	Position in reference	Contig	Position in contig	Phenotype	Accession no.
aac(6')-aph(2'')	100	1365/1440	94.7917	1..1365	gbkey	394..1758	Gentamicin, Tobramycin, Netilmicin, Kanamycin, Amikacin, Dibekacin, Isepamicin, Fortimicin, Streptomycin	M13771
aph(2'')-Ia	100	1365/1476	92.4797	1..1365	gbkey	394..1758	Amikacin, Gentamicin, Tobramycin, Kanamycin	AP009486
qnrD1	100	645/645	100	1..645	CP048808.1	1..645	Ciprofloxacin	FJ228229
tet(L)	99.2	1383/1383	100	1..1383	CP048807	1288..2670	Doxycycline, Tetracycline, Doxycycline, Tetracycline, Minocycline, Tigecycline	HM235948

## Sheet: S 3
Red highlights are plasmid replicons while the blue highlights are the transposable elements
	ColMG828	ColpHAD28	Col3M	Col440II	ColE10	IncA	IncM	IncN	IncR	IncX	IncQ	Unnamed	Other MGEs (no)	IS26AA2A1O2:Y2O2:AC2O2:AE2O2:AH2A1O2:Y2O2:AO2:AN2	IS609	IS5075	IS1071	IS5	IS30	IS6100	ISCfr1	ISEhe3	ISEc9	ISEc75	ISEcI10	ISEc59	ISSen4	ISVsa3	ISVsa5	ISKpn27	ISKpn13	ISKpn19	ISKox3	ISKpn26	Tn4401	Tn4352	Tn7	Tn2670	Tn6196	cn_IS26	cn_IS5075	Cn_ISVsa3	cn_ISVsa5	cn_ISKpn13	cn_IS6100	cn_IS5	cn_ISKpn26	cn_ISEc75	cn_ISEhe3
2387	0	0	0	0	0	0	0	0	0	0	0	0	9	0	0	0	0	0	0	1	1	0	0	0	0	0	0	0	1	4	0	0	0	0	0	0	0	0	0	0	0	0	1	0	0	0	0	0	0
229813	0	0	0	0	0	0	0	0	0	0	1	1	8	0	0	0	0	0	0	0	0	0	0	0	0	1	0	0	5	0	0	0	0	0	0	0	1	0	1	0	0	0	1	0	0	0	0	0	0
41	0	0	0	0	0	0	0	0	0	0	0	0	0	0	0	0	0	0	0	0	0	0	0	0	0	0	0	0	0	0	0	0	0	0	0	0	0	0	0	0	0	0	0	0	0	0	0	0	0
516602	0	0	0	0	0	0	0	0	0	0	0	0	9	1	0	0	0	0	0	0	0	0	0	0	0	0	0	1	4	0	0	0	0	1	0	0	0	0	0	0	0	0	2	0	0	0	0	0	0
A19	0	0	1	0	0	0	0	0	0	0	0	1	0	0	0	0	0	0	0	0	0	0	0	0	0	0	0	0	0	0	0	0	0	0	0	0	0	0	0	0	0	0	0	0	0	0	0	0	0
ATCC	0	0	0	0	0	0	0	0	0	0	0	0	0	0	0	0	0	0	0	0	0	0	0	0	0	0	0	0	0	0	0	0	0	0	0	0	0	0	0	0	0	0	0	0	0	0	0	0	0
2022CK-00284	0	0	0	0	0	1	0	0	0	0	0	0	19	4	1	1	0	1	0	1	0	1	3	0	0	0	0	0	0	0	0	0	0	0	0	0	0	0	0	5	2	0	0	0	0	0	0	0	0
CTX5	0	0	0	0	1	0	0	0	0	0	0	0	0	0	0	0	0	0	0	0	0	0	0	0	0	0	0	0	0	0	0	0	0	0	0	0	0	0	0	0	0	0	0	0	0	0	0	0	0
DSM30164	0	0	0	0	0	0	0	0	0	0	0	0	0	0	0	0	0	0	0	0	0	0	0	0	0	0	0	0	0	0	0	0	0	0	0	0	0	0	0	0	0	0	0	0	0	0	0	0	0
DW014	0	0	0	0	0	0	0	0	0	0	0	1	2	0	0	0	0	0	0	0	0	1	0	0	0	0	0	0	0	0	0	0	0	0	0	0	0	0	0	0	0	0	0	0	0	0	0	0	1
DZ1	0	0	1	0	0	0	0	0	0	0	0	2	9	0	0	0	0	0	0	0	0	0	0	0	0	0	0	0	6	0	0	0	0	0	0	0	1	0	1	0	0	0	1	0	0	0	0	0	0
FAM24671	0	0	0	0	1	0	0	0	0	0	0	0	5	0	0	0	0	1	0	0	0	0	0	0	0	0	1	0	0	0	0	0	0	1	0	0	0	0	0	1	0	0	0	0	0	1	1	0	0
FAM24675	0	1	0	1	1	0	0	0	0	0	0	0	8	0	0	0	0	2	0	0	0	2	0	0	0	0	1	0	0	0	0	0	0	1	0	0	0	0	0	0	0	0	0	0	0	1	1	0	0
FDAARGOS-365	1	0	0	0	0	0	0	0	0	0	0	0	1	0	0	0	0	1	0	0	0	0	0	0	0	0	0	0	0	0	0	0	0	0	0	0	0	0	0	0	0	0	0	0	0	0	0	0	0
GDMM86	0	0	0	0	0	0	0	0	0	0	0	0	19	1	0	1	1	0	0	2	0	12	0	0	0	1	0	0	0	0	0	0	0	0	0	0	0	0	0	1	0	0	0	0	0	0	0	0	0
GN28	0	0	0	0	0	0	0	0	0	0	0	0	29	4	0	0	0	0	0	1	0	0	0	0	0	0	0	0	15	0	0	0	0	0	0	0	0	0	0	2	0	0	3	0	0	0	0	0	0
HIS2824	0	0	0	0	0	0	0	0	0	0	0	1	0	0	0	0	0	0	0	0	0	0	0	0	0	0	0	0	0	0	0	0	0	0	0	0	0	0	0	0	0	0	0	0	0	0	0	0	0
Jiangxi	0	0	0	0	0	0	0	0	0	0	0	0	0	0	0	0	0	0	0	0	0	0	0	0	0	0	0	0	0	0	0	0	0	0	0	0	0	0	0	0	0	0	0	0	0	0	0	0	0
KC-Tt	0	0	0	0	0	0	0	0	0	0	0	0	0	0	0	0	0	0	0	0	0	0	0	0	0	0	0	0	0	0	0	0	0	0	0	0	0	0	0	0	0	0	0	0	0	0	0	0	0
KT- Isolate	0	0	0	0	0	0	0	0	0	0	0	0	13	0	0	0	0	0	0	0	0	0	0	0	0	0	0	0	3	0	8	0	0	0	0	0	0	0	0	0	0	0	1	2	0	0	0	0	0
L241	0	0	0	0	0	0	0	0	0	1	0	0	3	1	0	0	0	1	0	0	0	0	0	0	0	0	0	0	0	0	0	0	1	0	0	0	0	0	0	0	0	0	0	0	0	0	0	0	0
M-2023	0	0	0	0	0	0	0	0	0	0	0	0	1	0	0	0	0	0	0	0	0	1	0	0	0	0	0	0	0	0	0	0	0	0	0	0	0	0	0	0	0	0	0	0	0	0	0	0	0
M-D4C2	0	0	1	0	0	0	0	0	0	0	0	0	1	0	0	0	0	0	0	0	0	0	0	0	0	1	0	0	0	0	0	0	0	0	0	0	0	0	0	0	0	0	0	0	0	0	0	0	0
MGYG	0	0	0	0	0	0	0	0	0	0	0	0	0	0	0	0	0	0	0	0	0	0	0	0	0	0	0	0	0	0	0	0	0	0	0	0	0	0	0	0	0	0	0	0	0	0	0	0	0
MM1680	0	0	0	0	0	0	1	1	0	0	1	0	71	6	0	1	0	0	0	2	0	0	1	35	0	0	0	0	4	2	0	1	0	1	0	1	0	0	0	7	0	0	1	0	0	0	0	9	0
MM50821	0	0	0	0	0	0	0	0	1	0	0	2	16	2	0	1	0	0	0	1	0	0	0	0	0	0	0	0	5	0	0	0	0	0	1	0	1	1	0	1	0	0	2	0	0	0	0	0	0
MMAS2018	0	0	0	0	0	0	0	0	0	0	0	0	17	6	0	0	0	0	0	1	0	0	0	0	0	0	0	0	1	0	0	0	0	0	0	1	0	0	0	6	0	0	1	0	0	0	0	0	0
MP63	0	0	1	0	0	0	0	0	0	0	0	2	0	0	0	0	0	0	0	0	0	0	0	0	0	0	0	0	0	0	0	0	0	0	0	0	0	0	0	0	0	0	0	0	0	0	0	0	0
N18-00	0	0	0	0	0	0	0	0	0	0	0	0	8	1	0	0	0	0	0	1	1	0	0	0	0	0	0	0	1	0	0	0	0	0	0	1	0	0	0	2	0	0	1	0	0	0	0	0	0
OT11	0	0	0	0	0	0	0	0	0	0	0	2	18	2	0	0	0	0	0	1	0	0	0	0	0	0	0	1	7	0	0	0	0	0	0	0	0	0	0	0	0	1	5	0	0	0	0	0	0
QLYYMMQL588	0	0	0	0	0	0	0	0	0	0	0	2	16	7	0	0	0	0	0	0	0	1	0	0	1	1	0	0	0	0	0	0	0	0	0	0	0	0	0	6	0	0	0	0	0	0	0	0	0
RB11	0	0	0	0	0	0	0	0	0	0	0	0	10	0	0	0	0	0	0	1	0	0	0	1	0	0	0	0	6	0	0	0	0	0	0	0	0	0	0	0	0	0	1	0	0	0	0	0	0
S164-3	0	0	0	0	0	0	0	0	0	0	0	0	9	0	0	0	0	0	2	0	1	0	1	0	0	0	0	0	4	0	0	0	0	0	0	0	0	0	0	0	0	0	1	0	0	0	0	0	0
SDTA-1	0	0	0	0	0	0	0	0	0	0	0	0	24	9	0	0	0	0	0	2	0	0	0	0	0	0	0	1	1	0	0	0	0	0	0	0	0	0	0	10	0	1	0	0	0	0	0	0	0
SMM01	0	0	0	0	0	0	0	0	0	0	0	0	2

## Sheet: S4
Pangenome	Criteria	No of genes
Core genes	(99% <= strains <= 100%)	2852
Soft core genes	(95% <= strains < 99%)	89
Shell genes	(15% <= strains < 95%)	1527
Cloud genes	(0% <= strains < 15%)	5011
Total genes	(0% <= strains <= 100%)	9479
Gene	Non-unique Gene name	Annotation	229813	2387	41	516602	A19	ATCC25830	CK	CTX51T	DSM30164	DW0148	DZ1	FAM24671	FAM24675	FDAARGOS	GDMM86	GN28	HIS2824	Jiangxi	KC-Tt	KT	L241	M-2023	M-D4C2	MGYG	MM1680	MM50821	MMS2018	MP63	N18-001	OT11	QL588	RB11	S164-3	SDTA	SMM01
group_6089		putative autotransporter	229813_03065	2387_03100	41_02953	516602_03219	A19_03399	ATCC25830_02948	CK_01268	CTX51T_00560	DSM30164_02812	DW0148_03657	DZ1_03457	FAM24671_03654	FAM24675_03509;FAM24675_03510	FDAARGOS_02684	GDMM86_00858	GN28_03164	HIS2824_03414	Jiangxi_02884	KC-Tt_00723	KT_01274	L241_02905	M-2023_02939	M-D4C2_03577	MGYG_03006	MM1680_02503	MM50821_01854	MMS2018_03075	MP63_03041	N18-001_02976	OT11_03197	QL588_02996	RB11_01457	S164-3_02892	SDTA_02977	SMM01_00854
group_6079		hypothetical protein	229813_01451	2387_01660	41_01452	516602_01545	A19_02590	ATCC25830_01431	CK_02846	CTX51T_01569	DSM30164_01359;DSM30164_01358	DW0148_02757	DZ1_02556	FAM24671_02542	FAM24675_02502	FDAARGOS_01115	GDMM86_02368	GN28_01565	HIS2824_02561	Jiangxi_01422	KC-Tt_02127	KT_02711	L241_01310	M-2023_01423	M-D4C2_02513	MGYG_01519	MM1680_00208	MM50821_03506	MMS2018_01560	MP63_01513	N18-001_01477	OT11_01535	QL588_01420	RB11_02923	S164-3_00583	SDTA_01465	SMM01_02367
group_6077		hypothetical protein	229813_01452	2387_01661	41_01453	516602_01546	A19_02589	ATCC25830_01432	CK_02845	CTX51T_01570	DSM30164_01360	DW0148_02756	DZ1_02555	FAM24671_02541	FAM24675_02501	FDAARGOS_01116	GDMM86_02367	GN28_01566	HIS2824_02560	Jiangxi_01423	KC-Tt_02126	KT_02710	L241_01311	M-2023_01424	M-D4C2_02512	MGYG_01520	MM1680_00207	MM50821_03505	MMS2018_01561	MP63_01514	N18-001_01478	OT11_01536	QL588_01421	RB11_02922	S164-3_00582	SDTA_01466	SMM01_02366
group_6070		hypothetical protein	229813_01453	2387_01662	41_01454	516602_01547	A19_02588	ATCC25830_01433	CK_02844	CTX51T_01571	DSM30164_01361	DW0148_02755	DZ1_02554	FAM24671_02540	FAM24675_02500	FDAARGOS_01117	GDMM86_02366	GN28_01567	HIS2824_02559	Jiangxi_01424	KC-Tt_02125	KT_02709	L241_01312	M-2023_01425	M-D4C2_02511	MGYG_01521	MM1680_00206	MM50821_03504	MMS2018_01562	MP63_01515	N18-001_01479	OT11_01537	QL588_01422	RB11_02921	S164-3_00581	SDTA_01467	SMM01_02365
group_6069		hypothetical protein	229813_01454	2387_01663	41_01455	516602_01548	A19_02587	ATCC25830_01434	CK_02843	CTX51T_01572	DSM30164_01362	DW0148_02754	DZ1_02553	FAM24671_02539	FAM24675_02499	FDAARGOS_01118	GDMM86_02365	GN28_01568	HIS2824_02558	Jiangxi_01425	KC-Tt_02124	KT_02708	L241_01313	M-2023_01426	M-D4C2_02510	MGYG_01522	MM1680_00205	MM50821_03503	MMS2018_01563	MP63_01516	N18-001_01480	OT11_01538	QL588_01423	RB11_02920	S164-3_00580	SDTA_01468	SMM01_02364
group_6059		hypothetical protein	229813_01214	2387_01368	41_01283	516602_01314	A19_02729	ATCC25830_01196	CK_03022	CTX51T_01389	DSM30164_01133	DW0148_02986	DZ1_02696	FAM24671_02807	FAM24675_02766	FDAARGOS_00905	GDMM86_02497	GN28_01448	HIS2824_02752	Jiangxi_01319	KC-Tt_02353	KT_02886	L241_01137	M-2023_01239	M-D4C2_02766	MGYG_01243	MM1680_00382	MM50821_03686	MMS2018_01331	MP63_01337	N18-001_01304	OT11_01357	QL588_01298	RB11_03047	S164-3_00764	SDTA_01242	SMM01_02486
group_6054		hypothetical protein	229813_01455	2387_01664	41_01456	516602_01549	A19_02586	ATCC25830_01435	CK_02842	CTX51T_01573	DSM30164_01363	DW0148_02753	DZ1_02552	FAM24671_02538	FAM24675_02498	FDAARGOS_01120;FDAARGOS_01119	GDMM86_02364	GN28_01569	HIS2824_02557	Jiangxi_01426	KC-Tt_02123	KT_02707	L241_01314	M-2023_01427	M-D4C2_02509	MGYG_01523	MM1680_00204	MM50821_03502	MMS2018_01564	MP63_01517	N18-001_01481	OT11_01539	QL588_01426	RB11_02919	S164-3_00579	SDTA_01469	SMM01_02363
group_6027		hypothetical protein	229813_02051	2387_02129	41_01937	516602_02077	A19_01918	ATCC25830_01957	CK_02377	CTX51T_02054	DSM30164_01831	DW0148_02203	DZ1_02066	FAM24671_02047	FAM24675_02003	FDAARGOS_01586	GDMM86_01902	GN28_02036	HIS2824_02039	Jiangxi_01889	KC-Tt_01649;KC-Tt_01648	KT_02240	L241_01905	M-2023_01891	M-D4C2_02025	MGYG_01987	MM1680_03611	MM50821_03041	MMS2018_02028	MP63_02066	N18-001_02007	OT11_02055	QL588_01957	RB11_02447	S164-3_00117	SDTA_01932	SMM01_01829
fhuA_4~~~fhuA_2~~~fhuA_3~~~fhuA~~~fhuA_1	fhuA_4;fhuA_2;fhuA_3;fhuA;fhuA_1	Ferrichrome outer membrane transporter/phage receptor	229813_00685	2387_00669	41_00734	516602_00632	A19_03301	ATCC25830_00653	CK_03666	CTX51T_00656	DSM30164_00578	DW0148_03541	DZ1_03356	FAM24671_03492	FAM24675_03408	FDAARGOS_00229	GDMM86_03348	GN28_00765	HIS2824_03314	Jiangxi_00641	KC-Tt_02852	KT_03484	L241_00647	M-2023_00693	M-D4C2_03477	MGYG_00658	MM1680_00938	MM50821_00293;MM50821_00294	MMS2018_00660	MP63_00730	N18-001_00685	OT11_00689	QL588_00658	RB11_03655	S164-3_01371	SDTA_00660	SMM01_03148
spaQ_2~~~spaQ	spaQ_2;spaQ	Surface presentation of antigens protein SpaQ	229813_00501	2387_00505	41_00537	516602_00464	A19_03485	ATCC25830_00486	CK_00071	CTX51T_00474	DSM30164_00408	DW0148_03747	DZ1_03544	FAM24671_03745	FAM24675_03601	FDAARGOS_00034	GDMM86_03546	GN28_00474	HIS2824_03501	Jiangxi_00473	KC-Tt_03045	KT_00026	L241_00478	M-2023_00495	M-D4C2_03665	MGYG_00490	MM1680_01105	MM50821_00490	MMS2018_00493	MP63_00474	N18-001_00517	OT11_00490	QL588_00490	RB11_00104	S164-3_01538	SDTA_00493	SMM01_03316
spaP_2~~~spaP	spaP_2;spaP	Surface presentation of antigens protein SpaP	229813_00500	2387_00504	41_00536	516602_00463	A19_03486	ATCC25830_00485	CK_00072	CTX51T_00473	DSM30164_00407	DW0148_03748	DZ1_03545	FAM24671_03746	FAM24675_03602	FDAARGOS_00033	GDMM86_03547	GN28_00473	HIS2824_03502	Jiangxi_00472	KC-Tt_03046	KT_00027	L241_00477	M-2023_00494	M-D4C2_03666	MGYG_00489	MM1680_01106	MM50821_00491	MMS2018_00492	MP63_00473	N18-001_00516	OT11_00489	QL588_00489	RB11_00105	S164-3_01539	SDTA_00492	SMM01_03317
group_6026		hypothetical protein	229813_01215	2387_01369	41_01284	516602_01315	A19_02728	ATCC25830_01197	CK_03021	CTX51T_01390	DSM30164_01134	DW0148_02985	DZ1_02695	FAM24671_02806	FAM24675_02765	FDAARGOS_00906	GDMM86_02496	GN28_01449	HIS2824_02751	Jiangxi_01320	KC-Tt_02352	KT_02885	L241_01138	M-2023_01240	M-D4C2_02765	MGYG_01244	MM1680_00381	MM50821_03685	MMS2018_01332	MP63_01338	N18-001_01305	OT11_01358	QL588_01299	RB11_03046	S164-3_00763	SDTA_01243	SMM01_02485
group_6025		hypothetical protein	229813_01216	2387_01370	41_01285	516602_01316	A19_02727	ATCC25830_01198	CK_03020	CTX51T_01391	DSM30164_01135	DW0148_02984	DZ1_02694	FAM24671_02805	FAM24675_02764	FDAARGOS_00907	GDMM86_02495	GN28_01450	HIS2824_02750	Jiangxi_01321	KC-Tt_02351	KT_02884	L241_01139	M-2023_01241	M-D4C2_02764	MGYG_01245	MM1680_00380	MM50821_03684	MMS2018_01333	MP63_01339	N18-001_01306	OT11_01359	QL588_01300	RB11_03045	S164-3_00762	SDTA_01244	SMM01_02484
spaR	spaR;	Surface presentation of antigens protein SpaR;hypothetical protein	229813_00502	2387_00506	41_00538	516602_00465	A19_03484	ATCC25830_00487	CK_00070	CTX51T_00475	DSM30164_00409	DW0148_03746	DZ1_03543	FAM24671_03744	FAM24675_03600	FDAARGOS_00035	GDMM86_03545	GN28_00476;GN28_00475	HIS2824_03500	Jiangxi_00474	KC-Tt_03044	KT_00025	L241_00479	M-2023_00496	M-D4C2_03664	MGYG_00491	MM1680_01104	MM50821_00489	MMS2018_00494	MP63_00475	N18-001_00518	OT11_00491	QL588_00491	RB11_00103	S164-3_01537	SDTA_00494	SMM01_03315
group_6016		hypothetical protein	229813_01469	2387_01666	41_01458	516602_01551	A19_02585	ATCC25830_01437	CK_02840	CTX51T_01574	DSM30164_01365	DW0148_02752	DZ1_02551	FAM24671_02537	FAM24675_02497	FDAARGOS_01122	GDMM86_02362	GN28_01571	HIS2824_02556	Jiangxi_01428	KC-Tt_02121	KT_02705	L241_01316	M-2023_01429	M-D4C2_02508	MGYG_01525	MM1680_00202	MM50821_03500	MMS2018_01566	MP63_01519	N18-001_01483	OT11_01541	QL588_01428	RB11_02917	S164-3_00577	SDTA_01471	SMM01_02361
atzA~~~atzA_1	atzA;atzA_1	Atrazine chlorohydrolase	229813_00684	2387_00668	41_00733	516602_00631	A19_03302	ATCC25830_00652	CK_03667	CTX51T_00655	DSM30164_00577	DW0148_03542	DZ1_03357	FAM24671_03493	FAM24675_03409	FDAARGOS_00228	GDMM86_03349	GN28_00764	HIS2824_03315	Jiangxi_00640	KC-Tt_02853	KT_03485	L241_00646	M-2023_00692	M-D4C2_03478	MGYG_00657	MM1680_00939	MM50821_00295	MMS2018_00659	MP63_00729	N18-001_00684	OT11_00688	QL588_00657	RB11_03656	S164-3_01372	SDTA_00659	SMM01_03149
group_5999		hypothetical protein	229813_00683	2387_00667	41_00732	516602_00630	A19_03303	ATCC25830_00651	CK_03668	CTX51T_00654	DSM30164_00576	DW0148_03543	DZ1_03358	FAM24671_03494	FAM24675_03410	FDAARGOS_00227	GDMM86_03350	GN28_00763	HIS2824_03316	Jiangxi_00639	KC-Tt_02854	KT_03486	L241_00645	M-2023_00691	M-D4C2_03479	MGYG_00656	MM1680_00940	MM50821_00296	MMS2018_00658	MP63_00728	N18-001_00683	OT11_00687	QL588_00656	RB11_03657	S164-3_01373	SDTA_00658	SMM01_03150
spaS	spaS	Surface presentation of antigens protein SpaS	229813_00503	2387_00507	41_00539	516602_00466	A19_03483	ATCC25830_00488	CK_00069	CTX51T_00476	DSM30164_00410	DW0148_03745	DZ1_03542	FAM24671_03743	FAM24675_03599	FDAARGOS_00036	GDMM86_03544	GN28_00477	HIS2824_03499	Jiangxi_00475	KC-Tt_03043	KT_00024	L241_00480	M-2023_00497	M-D4C2_03663	MGYG_00492	MM1680_01103	MM50821_00488	MMS2018_00495	MP63_00476	N18-001_00519	OT11_00492	QL588_00492	RB11_00102	S164-3_01536	SDTA_00495	SMM01_03314
group_5984		hypothetical protein	229813_01477	2387_01674	41_01464	516602_01559	A19_02576	ATCC25830_01445	CK_02832	CTX51T_01583	DSM30164_01374	DW0148_02743	DZ1_02542	FAM24671_02528	FAM24675_02488	FDAARGOS_01130	GDMM86_02354	GN28_01579	HIS2824_02547	Jiangxi_01436	KC-Tt_02113	KT_02697	L241_01324	M-2023_01437	M-D4C2_02499	MGYG_01533	MM1680_00194	MM50821_03492	MMS2018_01574	MP63_01527	N18-001_01491	OT11_01549	QL588_01436	RB11_02909	S164-3_00569	SDTA_01479	SMM01_02353
group_5983		hypothetical protein	229813_02376	2387_02439	41_02282	516602_02512	A19_01534	ATCC25830_02340	CK_01953	CTX51T_02446	DSM30164_02184	DW0148_01725	DZ1_01639	FAM24671_01627	FAM24675_01609	FDAARGOS_01979;FDAARGOS_01978	GDMM86_01544	GN28_02530	HIS2824_01586	Jiangxi_02264	KC-Tt_01352	KT_01883	L241_02252	M-2023_02299;M-2023_02298	M-D4C2_01590	MGYG_02395	MM1680_03205	MM50821_02634;MM50821_02635	MMS2018_02472	MP63_02422	N18-001_02368	OT11_02461;OT11_02462	QL588_02342	RB11_02079	S164-3_03551	SDTA_02375	SMM01_01473
dhmA	dhmA;	Haloalkane dehalogenase;Soluble epoxide hydrolase;hypothetical protein	229813_01158	2387_01259	41_01228	516602_01206	A19_02782	ATCC25830_01144	CK_03172	CTX51T_01233	DSM30164_01078	DW0148_03040	DZ1_02752	FAM24671_02861	FAM24675_02823	FDAARGOS_00849	GDMM86_02606	GN28_01336	HIS2824_02807	Jiangxi_01090	KC-Tt_02408	KT_02977	L241_01085	M-2023_01179	M-D4C2_02821	MGYG_01191	MM1680_00492	MM50821_03793	MMS2018_01219	MP63_01232	N18-001_01195	OT11_01245	QL588_01237;QL588_01236	RB11_03158	S164-3_00874	SDTA_01151	SMM01_02595
group_5974		hypothetical protein	229813_01478	2387_01675	41_01465	516602_01560	A19_02575	ATCC25830_01446	CK_02831	CTX51T_01584	DSM30164_01375	DW0148_02742	DZ1_02541	FAM24671_02527	FAM24675_02487	FDAARGOS_01131	GDMM86_02353	GN28_01580	HIS2824_02546	Jiangxi_01437	KC-Tt_02112	KT_02696	L241_01325	M-2023_01438	M-D4C2_02498	MGYG_01534	MM1680_00193	MM50821_03491	MMS2018_01575	MP63_01528	N18-001_01492	OT11_01550	QL588_01437	RB11_02908	S164-3_00568	SDTA_01480	SMM01_02352
group_5964		hypothetical protein	229813_02052	2387_02130	41_01938	516602_02078	A19_01917	ATCC25830_01958	CK_02376	CTX51T_02055	DSM30164_01832	DW0148_02202	DZ1_02065	FAM24671_02046	FAM24675_02002	FDAARGOS_01587	GDMM86_01901	GN28_02037	HIS2824_02038	Jiangxi_01890	KC-Tt_01647	KT_02239	L241_01906	M-2023_01892	M-D4C2_02024	MGYG_01988	MM1680_03610	MM50821_03040	MMS2018_02029	MP63_02067	N18-001_02008	OT11_02056	QL588_01958	RB11_02446	S164-3_00116	SDTA_01933	SMM01_01828
mtaD	mtaD	5-methylthioadenosine/S-adenosylhomocysteine deaminase	229813_02053	2387_02131	41_01939	516602_02079	A19_01916	ATCC25830_01959	CK_02375	CTX51T_02056	DSM30164_01833	DW0148_02201	DZ1_02064	FAM24671_02045	FAM24675_02001	FDAARGOS_01588	GDMM86_01900	GN28_02038	HIS2824_02037	Jiangxi_01891	KC-Tt_01646	KT_02238	L241_01907	M-2023_01893	M-D4C2_02023	MGYG_01989	MM1680_03609	MM50821_03039	MMS2018_02030	MP63_02068	N18-001_02009	OT11_02057	QL588_01960	RB11_02445	S164-3_00115	SDTA_01934	SMM01_01827
emrB_3~~~emrB_1	emrB_3;emrB_1	Colistin resistance protein EmrB	229813_00686	2387_00670	41_00735	516602_00633	A19_03300	ATCC25830_00654	CK_03665	CTX51T_00657	DSM30164_00579	DW0148_03540	DZ1_03355	FAM24671_03491	FAM24675_03407	FDAARGOS_00230	GDMM86_03347	GN28_00766	HIS2824_03313	Jiangxi_00642	KC-Tt_02851	KT_03483	L241_00648	M-2023_00694	M-D4C2_03476	MGYG_00659	MM1680_00937	MM50821_00292	MMS2018_00661	MP63_00731	N18-001_00686	OT11_00690	QL588_00659	RB11_03654	S164-3_01370	SDTA_00661	SMM01_03147
group_5957		hypothetical protein	229813_00499	2387_00503	41_00535	516602_00462	A19_03487	ATCC25830_00484	CK_00073	CTX51T_00471;CTX51T_00472	DSM30164_00406	DW0148_03749	DZ1_03546	FAM24671_03747	FAM24675_03603	FDAARGOS_00032	GDMM86_03548	GN28_00472	HIS2824_03503	Jiangxi_00471	KC-Tt_03047	KT_00028	L241_00476	M-2023_00493	M-D4C2_03667	MGYG_00488	MM1680_01107	MM50821_00492	MMS2018_00491	MP63_00472	N18-001_00515	OT11_00488	QL588_00487;QL588_00488	RB11_00106	S164-3_01540	SDTA_00491	SMM01_03318
csy1	csy1;	CRISPR-associated protein Csy1;hypothetical protein	229813_01217	2387_01371	41_01286	516602_01317	A19_02725	ATCC25830_01199	CK_03019	CTX51T_01393	DSM30164_01136	DW0148_02983	DZ1_02692	FAM24671_02804	FAM24675_02763	FDAARGOS_00908	GDMM86_02494	GN28_01451	HIS2824_02748	Jiangxi_01322	KC-Tt_02350	KT_02883	L241_01140	M-2023_01242	M-D4C2_02762	MGYG_01246	MM1680_00379	MM50821_03683	MMS2018_01334	MP63_01340	N18-001_01307	OT11_01360	QL588_01301	RB11_03044	S164-3_00761	SDTA_01245	SMM01_02483
csy2	csy2	CRISPR-associated protein Csy2	229813_01218	2387_01372	41_01287	516602_01318	A19_02724	ATCC25830_01200	CK_03018	CTX51T_01394	DSM30164_01137	DW0148_02982	DZ1_02691	FAM24671_02803	FAM24675_02762	FDAARGOS_00909	GDMM86_02493	GN28_01452	HIS2824_02747	Jiangxi_01323	KC-Tt_02349	KT_02882	L241_01141	M-2023_01243	M-D4C2_02761	MGYG_01247	MM1680_00378	MM50821_03682	MMS2018_01335	MP63_01341	N18-001_01308	OT11_01361	QL588_01302	RB11_03043	S164-3_00760	SDTA_01246	SMM01_02482
group_5955		hypothetical protein	229813_01159	2387_01260	41_01229	516602_01207	A19_02781	ATCC25830_01145	CK_03171	CTX51T_01235	DSM30164_01079	DW0148_03039	DZ1_02751	FAM24671_02860	FAM24675_02822	FDAARGOS_00850	GDMM86_02605	GN28_01337	HIS2824_02806	Jiangxi_01091	KC-Tt_02407	KT_02976	L241_01086	M-2023_01180	M-D4C2_02820	MGYG_01192	MM1680_00491	MM50821_03792	MMS2018_01220	MP63_01233	N18-001_01196	OT11_01246	QL588_01238	RB11_03157	S164-3_00873	SDTA_01152	SMM01_02594
group_5954		hypothetical protein	229813_02375	2387_02438	41_02280	516602_02511	A19_01535	ATCC25830_02339	CK_01954	CTX51T_02445	DSM30164_02183	DW0148_01726	DZ1_01640	FAM24671_01628	FAM24675_01610	FDAARGOS_01977	GDMM86_01545	GN28_02529	HIS2824_01587	Jiangxi_02263	KC-Tt_01353	KT_01884	L241_02251	M-2023_02297	M-D4C2_01591	MGYG_02394	MM1680_03206	MM50821_02636	MMS2018_02471	MP63_02421	N18-001_02367	OT11_02460	QL588_02341	RB11_02080	S164-3_03552	SDTA_02374	SMM01_01474
csy3	csy3	CRISPR-associated protein Csy3	229813_01220	2387_01374	41_01288	516602_01320	A19_02723	ATCC25830_01202	CK_03016	CTX51T_01395	DSM30164_01139	DW0148_02980	DZ1_02689	FAM24671_02801	FAM24675_02760	FDAARGOS_00911	GDMM86_02492	GN28_01454	HIS2824_02745	Jiangxi_01325	KC-Tt_02347	KT_02880	L241_01143	M-2023_01245	M-D4C2_02759	MGYG_01249	MM1680_00376	MM50821_03680	MMS2018_01336	MP63_01343	N18-001_01310	OT11_01363	QL588_01303	RB11_03041	S164-3_00758	SDTA_01247	SMM01_02481
yfcQ_3~~~yfcQ_1~~~yfcQ_4	yfcQ_3;;yfcQ_1;yfcQ_4	putative fimbrial-like protein YfcQ;hypothetical protein	229813_00569	2387_00570	41_00610	516602_00532	A19_03413	ATCC25830_00553	CK_00003	CTX51T_00546	DSM30164_00477	DW0148_03672	DZ1_03471	FAM24671_03669	FAM24675_03525	FDAARGOS_00102	GDMM86_03470	GN28_00544	HIS2824_03428	Jiangxi_00541	KC-Tt_02977	KT_03584	L241_00547	M-2023_00564	M-D4C2_03591	MGYG_00558	MM1680_01037	MM50821_00422	MMS2018_00561	MP63_00542	N18-001_00586	OT11_00559	QL588_00559	RB11_00068	S164-3_01470	SDTA_00561	SMM01_03248
group_5938		hypothetical protein	229813_00504	2387_00508	41_00540	516602_00467	A19_03482	ATCC25830_00489	CK_00068	CTX51T_00477	DSM30164_00411	DW0148_03744	DZ1_03541	FAM24671_03742	FAM24675_03598	FDAARGOS_00037	GDMM86_03543	GN28_00478	HIS2824_03498	Jiangxi_00476	KC-Tt_03042	KT_00023	L241_00481	M-2023_00498	M-D4C2_03662	MGYG_00493	MM1680_01102	MM50821_00487	MMS2018_00496	MP63_00477	N18-001_00520	OT11_00493	QL588_00493	RB11_00101	S164-3_01535	SDTA_00496	SMM01_03313
group_5928		hypothetical protein	229813_01470	2387_01667	41_01459	516602_01552	A19_02584	ATCC25830_01438	CK_02839	CTX51T_01575	DSM30164_01366	DW0148_02751	DZ1_02550	FAM24671_02536	FAM24675_02496	FDAARGOS_01123	GDMM86_02361	GN28_01572	HIS2824_02555	Jiangxi_01429	KC-Tt_02120	KT_02704	L241_01317	M-2023_01430	M-D4C2_02507	MGYG_01526	MM1680_00201	MM50821_03499	MMS2018_01567	MP63_01520	N18-001_01484	OT11_01542	QL588_01429	RB11_02916	S164-3_00576	SDTA_01472	SMM01_02360
cas6f	;cas6f	hypothetical protein;CRISPR-associated endonuclease Cas6/Csy4	229813_01221	2387_01375	41_01289	516602_01321	A19_02722	ATCC25830_01203	CK_03015	CTX51T_01396	DSM30164_01140	DW0148_02979	DZ1_02688	FAM24671_02800	FAM24675_02759	FDAARGOS_00912	GDMM86_02491	GN28_01455	HIS2824_02744	Jiangxi_01326	KC-Tt_02346	KT_02879	L241_01144	M-2023_01246	M-D4C2_02758	MGYG_01250	MM1680_00375	MM50821_03679	MMS2018_01337	MP63_01344	N18-001_01311	OT11_01364	QL588_01304	RB11_03040	S164-3_00757	SDTA_01248	SMM01_02480
group_5913		hypothetical protein	229813_02247	2387_02321	41_02138	516602_02269	A19_01694	ATCC25830_02150	CK_02185	CTX51T_02278	DSM30164_02025	DW0148_01964	DZ1_01833	FAM24671_01806	FAM24675_01766	FDAARGOS_01779	GDMM86_01697	GN28_02227	HIS2824_01815	Jiangxi_02088	KC-Tt_01453	KT_02008	L241_02097	M-2023_02085	M-D4C2_01755	MGYG_02179	MM1680_03375	MM50821_02843	MMS2018_02262	MP63_02257	N18-001_02241	OT11_02253	QL588_02157	RB11_02212	S164-3_03733	SDTA_02166	SMM01_01639
lexA_4~~~lexA_1	lexA_4;lexA_1	LexA repressor	229813_01476	2387_01673	41_01463	516602_01558	A19_02577	ATCC25830_01444	CK_02833	CTX51T_01582	DSM30164_01373	DW0148_02744	DZ1_02543	FAM24671_02529	FAM24675_02489	FDAARGOS_01129	GDMM86_02355	GN28_01578	HIS2824_02548	Jiangxi_01435	KC-Tt_02114	KT_02698	L241_01323	M-2023_01436	M-D4C2_02500	MGYG_01532	MM1680_00195	MM50821_03493	MMS2018_01573	MP63_01526	N18-001_01490	OT11_01548	QL588_01435	RB11_02910	S164-3_00570	SDTA_01478	SMM01_02354
dcuB	dcuB	Anaerobic C4-dicarboxylate transporter DcuB	229813_00682	2387_00666	41_00731	516602_00629	A19_03304	ATCC25830_00650	CK_03669	CTX51T_00653	DSM30164_00575	DW0148_03544	DZ1_03359	FAM24671_03495	FAM24675_03411	FDAARGOS_00226	GDMM86_03351	GN28_00762	HIS2824_03317	Jiangxi_00638	KC-Tt_02855	KT_03487	L241_00644	M-2023_00690	M-D4C2_03480	MGYG_00655	MM1680_00941	MM50821_00297	MMS2018_00657	MP63_00727	N18-001_00682	OT11_00686	QL588_00655	RB11_03658	S164-3_01374	SDTA_00657	SMM01_03151
group_5846	comR_1;comR_2	HTH-type transcriptional repressor ComR	229813_01157	2387_01258	41_01227	516602_01205	A19_02783	ATCC25830_01143	CK_03173	CTX51T_01232	DSM30164_01077	DW0148_03041	DZ1_02753	FAM24671_02862	FAM24675_02824	FDAARGOS_00848	GDMM86_02607	GN28_01335	HIS2824_02808	Jiangxi_01089	KC-Tt_02409	KT_02978	L241_01084	M-2023_01178	M-D4C2_02822	MGYG_01190	MM1680_00493	MM50821_03794	MMS2018_01218	MP63_01231	N18-001_01194	OT11_01244	QL588_01235	RB11_03159	S164-3_00875	SDTA_01150	SMM01_02596
group_5843		hypothetical protein	229813_01148	2387_01249	41_01218	516602_01134	A19_02794	ATCC25830_01134	CK_03182	CTX51T_01147	DSM30164_01004	DW0148_03054	DZ1_02822	FAM24671_02942	FAM24675_02837	FDAARGOS_00772	GDMM86_02685	GN28_01326	HIS2824_02819	Jiangxi_01080	KC-Tt_02418	KT_03051	L241_01075	M-2023_01169	M-D4C2_02833	MGYG_01105	MM1680_00502	MM50821_03870	MMS2018_01209	MP63_01159	N18-001_01116	OT11_01160	QL588_01226	RB11_03168	S164-3_00884	SDTA_01141	SMM01_02671
group_5842		hypothetical protein	229813_01147	2387_01248	41_01217	516602_01133	A19_02793	ATCC25830_01133	CK_03183	CTX51T_01148	DSM30164_01003	DW0148_03053	DZ1_02821	FAM24671_02941	FAM24675_02836	FDAARGOS_00771	GDMM86_02686	GN28_01325	HIS2824_02818	Jiangxi_01079	KC-Tt_02419	KT_03052	L241_01074	M-2023_01168	M-D4C2_02832	MGYG_01104	MM1680_00503	MM50821_03871	MMS2018_01208	MP63_01158	N18-001_01115	OT11_01159	QL588_01225	RB11_03169	S164-3_00885	SDTA_01140	SMM01_02672
yibL	yibL	putative protein YibL	229813_00070	2387_00096	41_00054	516602_00056	A19_00055	ATCC25830_00056	CK_00473	CTX51T_03962	DSM30164_03434	DW0148_00053	DZ1_00069	FAM24671_00055	FAM24675_00057	FDAARGOS_03514	GDMM86_04007	GN28_00058	HIS2824_00054	Jiangxi_00062	KC-Tt_03461	KT_00467	L241_00056	M-2023_00055	M-D4C2_00112	MGYG_00056	MM1680_01568	MM50821_00922	MMS2018_00057	MP63_00057	N18-001_00070	OT11_00058	QL588_00052	RB11_00573	S164-3_02011	SDTA_00057	SMM01_03790
rrrD_4~~~rrrD_3~~~rrrD_2~~~rrrD_1	rrrD_4;rrrD_3;;rrrD_2;rrrD_1	Lysozyme RrrD;hypothetical protein	229813_01479	2387_01676	41_01466	516602_01561	A19_02574	ATCC25830_01447	CK_02830	CTX51T_01585	DSM30164_01376	DW0148_02741	DZ1_02540	FAM24671_02526	FAM24675_02486	FDAARGOS_01132	GDMM86_02352	GN28_01581	HIS2824_02545	Jiangxi_01438	KC-Tt_02111	KT_02695	L241_01326	M-2023_01439	M-D4C2_02497	MGYG_01535	MM1680_00192	MM50821_03490	MMS2018_01576	MP63_01529	N18-001_01493	OT11_01551	QL588_01438	RB11_02907	S164-3_00567	SDTA_01481	SMM01_02351
group_5833		hypothetical protein	229813_00631	2387_00616	41_00677	516602_00579	A19_03355	ATCC25830_00600	CK_03718	CTX51T_00602	DSM30164_00524	DW0148_03594	DZ1_03409	FAM24671_03607	FAM24675_03462	FDAARGOS_00176	GDMM86_03403	GN28_00711	HIS2824_03367	Jiangxi_00587	KC-Tt_02907	KT_03537	L241_00594	M-2023_00638	M-D4C2_03530	MGYG_00605	MM1680_00991	MM50821_00348	MMS2018_00607	MP63_00677	N18-001_00632	OT11_00634	QL588_00605	RB11_03708	S164-3_01424	SDTA_00607	SMM01_03202
group_5830		hypothetical protein	229813_02378	2387_02441	41_02283	516602_02514	A19_01532	ATCC25830_02342	CK_01951	CTX51T_02448	DSM30164_02186	DW0148_01723	DZ1_01637	FAM24671_01625	FAM24675_01607	FDAARGOS_01981	GDMM86_01542	GN28_02532	HIS2824_01583	Jiangxi_02266	KC-Tt_01350	KT_01881	L241_02254	M-2023_02301	M-D4C2_01587	MGYG_02397	MM1680_03203	MM50821_02632	MMS2018_02474	MP63_02424	N18-001_02370	OT11_02464	QL588_02344	RB11_02076;RB11_02077	S164-3_03549	SDTA_02377	SMM01_01471
group_5829		hypothetical protein	229813_00687	2387_00671	41_00736	516602_00634	A19_03299	ATCC25830_00655	CK_03664	CTX51T_00658	DSM30164_00580	DW0148_03539	DZ1_03354	FAM24671_03490	FAM24675_03406	FDAARGOS_00231	GDMM86_03346	GN28_00767	HIS2824_03312	Jiangxi_00643	KC-Tt_02850	KT_03482	L241_00649	M-2023_00695	M-D4C2_03475	MGYG_00660	MM1680_00936	MM50821_00291	MMS2018_00662	MP63_00732	N18-001_00687	OT11_00691	QL588_00660	RB11_03653	S164-3_01369	SDTA_00662	SMM01_03146
ipdC~~~kdc	ipdC;kdc	Indole-3-pyruvate decarboxylase;Alpha-keto-acid decarboxylase	229813_00933	2387_01053;2387_01054	41_01030	516602_00956	A19_03001	ATCC25830_00956	CK_03413	CTX51T_00940	DSM30164_00827	DW0148_03265	DZ1_03032	FAM24671_03155	FAM24675_03100	FDAARGOS_00590	GDMM86_03058	GN28_01149	HIS2824_03033	Jiangxi_00889	KC-Tt_02594	KT_03232	L241_00897	M-2023_00992	M-D4C2_03082	MGYG_00927	MM1680_00680	MM50821_04080	MMS2018_01031	MP63_00981	N18-001_00939	OT11_00944	QL588_01049	RB11_03349	S164-3_01061	SDTA_00963	SMM01_02847
group_5811		hypothetical protein	229813_01156	2387_01257	41_01226	516602_01204	A19_02784	ATCC25830_01142	CK_03174	CTX51T_01231	DSM30164_01076	DW0148_03042	DZ1_02754	FAM24671_02863	FAM24675_02825	FDAARGOS_00847	GDMM86_02608	GN28_01334	HIS2824_02809	Jiangxi_01088	KC-Tt_02410	KT_02979	L241_01083	M-2023_01177	M-D4C2_02823	MGYG_01189	MM1680_00494	MM50821_03795	MMS2018_01217	MP63_01230	N18-001_01193	OT11_01243	QL588_01234	RB11_03160	S164-3_00876	SDTA_01149	SMM01_02597
group_5794	xerD_1;	Tyrosine recombinase XerD;ISKra4 family transposase ISCep1	229813_00571	2387_00572	41_00612	516602_00534	A19_03411	ATCC25830_00555	CK_00001	CTX51T_00548	DSM30164_00479	DW0148_03670	DZ1_03469	FAM24671_03666	FAM24675_03522	FDAARGOS_00104	GDMM86_03468	GN28_00546	HIS2824_03426	Jiangxi_00543	KC-Tt_02975	KT_03582	L241_00549	M-2023_00566	M-D4C2_03589	MGYG_00560	MM1680_01035	MM50821_00420	MMS2018_00563	MP63_00544	N18-001_00588	OT11_00561	QL588_00562	RB11_00070	S164-3_01468	SDTA_00563	SMM01_03246
group_5792		hypothetical protein	229813_02584	2387_02579	41_02422	516602_02653	A19_01367	ATCC25830_02480	CK_01741	CTX51T_02613	DSM30164_02324	DW0148_01476	DZ1_01468	FAM24671_01450	FAM24675_01434	FDAARGOS_02120	GDMM86_01397	GN28_02671	HIS2824_01419	Jiangxi_02405	KC-Tt_01212	KT_01743	L241_02392	M-2023_02438	M-D4C2_01423	MGYG_02535	MM1680_03064	MM50821_02494	MMS2018_02610	MP63_02561	N18-001_02506	OT11_02604	QL588_02494	RB11_01939	S164-3_03413	SDTA_02513	SMM01_01333
group_5785		hypothetical protein	229813_01247	2387_01401	41_01316	516602_01347	A19_02695	ATCC25830_01229	CK_02988	CTX51T_01423	DSM30164_01166	DW0148_02950	DZ1_02663	FAM24671_02771	FAM24675_02729	FDAARGOS_00938	GDMM86_02461	GN28_01479	HIS2824_02719	Jiangxi_01352	KC-Tt_02321	KT_02853	L241_01170	M-2023_01272	M-D4C2_02733	MGYG_01276	MM1680_00348	MM50821_03653	MMS2018_01363	MP63_01370	N18-001_01338	OT11_01390	QL588_01329	RB11_03013	S164-3_00729	SDTA_01274	SMM01_02453
trmL	trmL	tRNA (cytidine(34)-2'-O)-methyltransferase	229813_03811	2387_03870	41_03668	516602_04012	A19_03873	ATCC25830_03675	CK_00589	CTX51T_00091	DSM30164_03621	DW0148_04124	DZ1_03923	FAM24671_04131	FAM24675_04034	FDAARGOS_03395	GDMM86_00154	GN28_03870	HIS2824_03914	Jiangxi_03566	KC-Tt_03581	KT_00584	L241_03593	M-2023_03635	M-D4C2_04057	MGYG_03695	MM1680_01816	MM50821_01056	MMS2018_03783	MP63_03759	N18-001_03716	OT11_03978	QL588_03725	RB11_00704	S164-3_02140	SDTA_03685	SMM01_00116
group_5782		hypothetical protein	229813_02054	2387_02132	41_01940	516602_02080	A19_01915	ATCC25830_01960	CK_02374	CTX51T_02057	DSM30164_01834	DW0148_02200	DZ1_02063	FAM24671_02044	FAM24675_02000	FDAARGOS_01589	GDMM86_01899	GN28_02039	HIS2824_02036	Jiangxi_01892	KC-Tt_01645	KT_02237	L241_01908	M-2023_01894	M-D4C2_02022	MGYG_01990	MM1680_03608	MM50821_03038	MMS2018_02031	MP63_02069	N18-001_02010	OT11_02058	QL588_01961	RB11_02444	S164-3_00114	SDTA_01935	SMM01_01826
cynR	cynR	HTH-type transcriptional regulator CynR	229813_00934	2387_01055	41_01031	516602_00957	A19_03000	ATCC25830_00957	CK_03412	CTX51T_00941	DSM30164_00828	DW0148_03264	DZ1_03031	FAM24671_03154	FAM24675_03099	FDAARGOS_00591	GDMM86_03057	GN28_01150	HIS2824_03032	Jiangxi_00890	KC-Tt_02593	KT_03231	L241_00898	M-2023_00993	M-D4C2_03081	MGYG_00928	MM1680_00679	MM50821_04079	MMS2018_01032	MP63_00982	N18-001_00940	OT11_00945	QL588_01050	RB11_03348	S164-3_01060	SDTA_00964	SMM01_02846
group_5780		hypothetical protein	229813_00688	2387_00672	41_00737	516602_00635	A19_03298	ATCC25830_00656	CK_03663	CTX51T_00659	DSM30164_00581	DW0148_03538	DZ1_03353	FAM24671_03489	FAM24675_03405	FDAARGOS_00232	GDMM86_03345	GN28_00768	HIS2824_03311	Jiangxi_00644	KC-Tt_02849	KT_03481	L241_00650	M-2023_00696	M-D4C2_03474	MGYG_00661	MM1680_00935	MM50821_00290	MMS2018_00663	MP63_00733	N18-001_00688	OT11_00692	QL588_00661	RB11_03652	S164-3_01368	SDTA_00663	SMM01_03145
ydfK	ydfK	putative membrane protein YdfK	229813_02683	2387_02711	41_02563	516602_02752	A19_01251	ATCC25830_02568	CK_01652	CTX51T_02752	DSM30164_02428	DW0148_01345	DZ1_01357	FAM24671_01319	FAM24675_01303	FDAARGOS_02217	GDMM86_01280	GN28_02783	HIS2824_01302	Jiangxi_02505	KC-Tt_01115	KT_01655	L241_02480	M-2023_02561	M-D4C2_01307	MGYG_02623	MM1680_02968	MM50821_02381	MMS2018_02695	MP63_02649	N18-001_02601	OT11_02717	QL588_02585	RB11_01841	S164-3_03318	SDTA_02598	SMM01_01244
ynjE	;ynjE	hypothetical protein;Thiosulfate sulfurtransferase YnjE	229813_02064	2387_02142	41_01951	516602_02090	A19_01894	ATCC25830_01970	CK_02364	CTX51T_02080	DSM30164_01844	DW0148_02179	DZ1_02042	FAM24671_02023	FAM24675_01979	FDAARGOS_01599	GDMM86_01883	GN28_02049	HIS2824_02013	Jiangxi_01902	KC-Tt_01635	KT_02227	L241_01918	M-2023_01904	M-D4C2_02000	MGYG_02000	MM1680_03598	MM50821_03028	MMS2018_02041	MP63_02079	N18-001_02020	OT11_02068	QL588_01971	RB11_02434	S164-3_00104	SDTA_01945	SMM01_01816
group_5770		hypothetical protein	229813_02682	2387_02710	41_02562	516602_02751	A19_01252	ATCC25830_02567	CK_01653	CTX51T_02751	DSM30164_02427	DW0148_01346	DZ1_01358	FAM24671_01320	FAM24675_01304	FDAARGOS_02216	GDMM86_01281	GN28_02782	HIS2824_01303	Jiangxi_02504	KC-Tt_01116	KT_01656	L241_02479	M-2023_02560	M-D4C2_01308	MGYG_02622	MM1680_02969	MM50821_02382	MMS2018_02694	MP63_02648	N18-001_02600	OT11_02716	QL588_02584	RB11_01842	S164-3_03319	SDTA_02597	SMM01_01245
group_5769		hypothetical protein	229813_02065	2387_02143	41_01952	516602_02091	A19_01893	ATCC25830_01971	CK_02363	CTX51T_02081	DSM30164_01845	DW0148_02178	DZ1_02041	FAM24671_02022	FAM24675_01978	FDAARGOS_01600	GDMM86_01882	GN28_02050	HIS2824_02012	Jiangxi_01903	KC-Tt_01634	KT_02226	L241_01919	M-2023_01905	M-D4C2_01999	MGYG_02001	MM1680_03597	MM50821_03027	MMS2018_02042	MP63_02080	N18-001_02021	OT11_02069	QL588_01972	RB11_02433	S164-3_00103	SDTA_01946	SMM01_01815
yjdJ	yjdJ	putative protein YjdJ	229813_02681	2387_02709	41_02561	516602_02750	A19_01253	ATCC25830_02566	CK_01654	CTX51T_02750	DSM30164_02426	DW0148_01347	DZ1_01359	FAM24671_01321	FAM24675_01305	FDAARGOS_02215	GDMM86_01282	GN28_02781	HIS2824_01304	Jiangxi_02503	KC-Tt_01117	KT_01657	L241_02478	M-2023_02559	M-D4C2_01309	MGYG_02621	MM1680_02970	MM50821_02383	MMS2018_02693	MP63_02647	N18-001_02599	OT11_02715	QL588_02583	RB11_01843	S164-3_03320	SDTA_02596	SMM01_01246
group_5763		hypothetical protein	229813_02680	2387_02708	41_02560	516602_02749	A19_01254	ATCC25830_02565	CK_01655	CTX51T_02749	DSM30164_02425	DW0148_01348	DZ1_01360	FAM24671_01322	FAM24675_01306	FDAARGOS_02214	GDMM86_01283	GN28_02780	HIS2824_01305	Jiangxi_02502	KC-Tt_01118	KT_01658	L241_02477	M-2023_02558	M-D4C2_01310	MGYG_02620	MM1680_02971	MM50821_02384	MMS2018_02692	MP63_02646	N18-001_02598	OT11_02714	QL588_02582	RB11_01844	S164-3_03321	SDTA_02595	SMM01_01247
ltxB_3~~~apxIB_2	ltxB_3;apxIB_2	Leukotoxin export ATP-binding protein LtxB;Toxin RTX-I translocation ATP-binding protein	229813_00906	2387_01024	41_00973	516602_00927	A19_03059	ATCC25830_00927	CK_03441	CTX51T_00882	DSM30164_00799	DW0148_03323	DZ1_03089	FAM24671_03218	FAM24675_03160	FDAARGOS_00562	GDMM86_03116	GN28_01120	HIS2824_03089	Jiangxi_00862	KC-Tt_02623	KT_03261	L241_00868	M-2023_00965	M-D4C2_03139	MGYG_00898	MM1680_00708	MM50821_04108	MMS2018_01002	MP63_00952	N18-001_00911	OT11_00916	QL588_00944	RB11_03377	S164-3_01089	SDTA_00934	SMM01_02875
spaL	spaL	putative ATP synthase SpaL	229813_00496	2387_00500	41_00532	516602_00459	A19_03490	ATCC25830_00481	CK_00076	CTX51T_00468	DSM30164_00403	DW0148_03752	DZ1_03549	FAM24671_03750	FAM24675_03606	FDAARGOS_00029	GDMM86_03551	GN28_00469	HIS2824_03506	Jiangxi_00469	KC-Tt_03050	KT_00031	L241_00473	M-2023_00490	M-D4C2_03670	MGYG_00485	MM1680_01110	MM50821_00495	MMS2018_00488	MP63_00469	N18-001_00512	OT11_00485	QL588_00484	RB11_00109	S164-3_01543	SDTA_00488	SMM01_03321
roxA_1~~~roxA_2	roxA_1;roxA_2	50S ribosomal protein L16 3-hydroxylase	229813_02067	2387_02144	41_01955	516602_02092	A19_01890	ATCC25830_01972	CK_02362	CTX51T_02083	DSM30164_01847	DW0148_02173	DZ1_02039	FAM24671_02017	FAM24675_01973	FDAARGOS_01601	GDMM86_01880	GN28_02051	HIS2824_02008	Jiangxi_01905	KC-Tt_01633	KT_02225	L241_01920	M-2023_01906	M-D4C2_01994	MGYG_02002	MM1680_03596	MM50821_03026	MMS2018_02043	MP63_02081	N18-001_02022	OT11_02070	QL588_01974	RB11_02432	S164-3_00102	SDTA_01947	SMM01_01813
yeaR	yeaR	putative protein YeaR	229813_02679	2387_02707	41_02559	516602_02748	A19_01255	ATCC25830_02564	CK_01656	CTX51T_02748	DSM30164_02424	DW0148_01349	DZ1_01361	FAM24671_01323	FAM24675_01307	FDAARGOS_02213	GDMM86_01284	GN28_02779	HIS2824_01306	Jiangxi_02501	KC-Tt_01119	KT_01659	L241_02476	M-2023_02557	M-D4C2_01311	MGYG_02619	MM1680_02972	MM50821_02385	MMS2018_02691	MP63_02645	N18-001_02597	OT11_02713	QL588_02581	RB11_01845	S164-3_03322	SDTA_02594	SMM01_01248
cvaA_3~~~cvaA_2~~~cvaA~~~cvaA_1	cvaA_3;cvaA_2;cvaA;cvaA_1	Colicin V secretion protein CvaA	229813_00905	2387_01023	41_00972	516602_00926	A19_03060	ATCC25830_00926	CK_03442	CTX51T_00881	DSM30164_00798	DW0148_03324	DZ1_03092;DZ1_03090	FAM24671_03219	FAM24675_03161	FDAARGOS_00561	GDMM86_03117	GN28_01119	HIS2824_03090	Jiangxi_00861	KC-Tt_02624	KT_03262	L241_00867	M-2023_00964;M-2023_00963	M-D4C2_03140	MGYG_00897	MM1680_00709	MM50821_04109	MMS2018_01001	MP63_00951	N18-001_00910	OT11_00915	QL588_00943	RB11_03378	S164-3_01090	SDTA_00933	SMM01_02876
group_5759		hypothetical protein	229813_00495	2387_00499	41_00531	516602_00458	A19_03491	ATCC25830_00480	CK_00077	CTX51T_00467	DSM30164_00402	DW0148_03753	DZ1_03550	FAM24671_03751	FAM24675_03607	FDAARGOS_00028	GDMM86_03552	GN28_00468	HIS2824_03507	Jiangxi_00468	KC-Tt_03051	KT_00032	L241_00472	M-2023_00489	M-D4C2_03671	MGYG_00484	MM1680_01111	MM50821_00496	MMS2018_00487	MP63_00468	N18-001_00511	OT11_00484	QL588_00483	RB11_00110	S164-3_01544	SDTA_00487	SMM01_03322
invA_2~~~invA	invA_2;invA	Invasion protein InvA	229813_00494	2387_00498	41_00530	516602_00457	A19_03492	ATCC25830_00479	CK_00078	CTX51T_00466	DSM30164_00401	DW0148_03754	DZ1_03551	FAM24671_03752	FAM24675_03608	FDAARGOS_00027	GDMM86_03553	GN28_00467	HIS2824_03508	Jiangxi_00467	KC-Tt_03052	KT_00033	L241_00471	M-2023_00488	M-D4C2_03672	MGYG_00483	MM1680_01112	MM50821_00497	MMS2018_00486	MP63_00467	N18-001_00510	OT11_00483	QL588_00482	RB11_00111	S164-3_01545	SDTA_00486	SMM01_03323
hisC_2	hisC_2	Histidinol-phosphate aminotransferase	229813_02073	2387_02149	41_01959	516602_02097	A19_01886	ATCC25830_01977	CK_02358	CTX51T_02087	DSM30164_01852	DW0148_02167	DZ1_02035	FAM24671_02011	FAM24675_01967	FDAARGOS_01606	GDMM86_01877	GN28_02055	HIS2824_02003	Jiangxi_01910	KC-Tt_01629	KT_02220	L241_01925	M-2023_01911	M-D4C2_01989	MGYG_02007	MM1680_03591	MM50821_03022	MMS2018_02048	MP63_02085	N18-001_02027	OT11_02074	QL588_01978	RB11_02427	S164-3_00097	SDTA_01952	SMM01_01810
mgtB~~~mgtB_2~~~mgtB_1	mgtB;mgtB_2;mgtB_1	Magnesium-transporting ATPase P-type 1	229813_02071;229813_02070	2387_02147	41_01957	516602_02095	A19_01887	ATCC25830_01975	CK_02359	CTX51T_02086	DSM30164_01850	DW0148_02169	DZ1_02037	FAM24671_02013	FAM24675_01969	FDAARGOS_01604	GDMM86_01878	GN28_02054	HIS2824_02005	Jiangxi_01908	KC-Tt_01630	KT_02222	L241_01923	M-2023_01909	M-D4C2_01991	MGYG_02005	MM1680_03593	MM50821_03023	MMS2018_02046	MP63_02083	N18-001_02025	OT11_02073	QL588_01977	RB11_02429	S164-3_00099	SDTA_01950	SMM01_01812
group_5750		hypothetical protein	229813_01930	2387_02069	41_01859	516602_02017	A19_01992	ATCC25830_01897	CK_02439	CTX51T_01982	DSM30164_01770	DW0148_02279	DZ1_02136	FAM24671_02124	FAM24675_02082	FDAARGOS_01520	GDMM86_01955	GN28_01975	HIS2824_02110	Jiangxi_01829	KC-Tt_01709	KT_02300	L241_01845	M-2023_01830	M-D4C2_02095	MGYG_01927	MM1680_03673	MM50821_03102	MMS2018_01967	MP63_02004	N18-001_01946	OT11_01994	QL588_01890	RB11_02513	S164-3_00178	SDTA_01871	SMM01_01890
group_5749		hypothetical protein	229813_00904	2387_01022	41_00970	516602_00925	A19_03062	ATCC25830_00925	CK_03443	CTX51T_00879	DSM30164_00797	DW0148_03326	DZ1_03094	FAM24671_03221	FAM24675_03163	FDAARGOS_00560	GDMM86_03119	GN28_01118	HIS2824_03092	Jiangxi_00860	KC-Tt_02625	KT_03263	L241_00866	M-2023_00962	M-D4C2_03142	MGYG_00896	MM1680_00710	MM50821_04110	MMS2018_01000	MP63_00950	N18-001_00909	OT11_00914	QL588_00942	RB11_03379	S164-3_01091	SDTA_00932	SMM01_02877
mxiC	mxiC;	Protein MxiC;hypothetical protein	229813_00493	2387_00497	41_00529	516602_00456	A19_03493	ATCC25830_00478	CK_00079	CTX51T_00465	DSM30164_00400	DW0148_03755	DZ1_03552	FAM24671_03753	FAM24675_03609	FDAARGOS_00026	GDMM86_03554	GN28_00466	HIS2824_03509	Jiangxi_00466	KC-Tt_03053	KT_00034	L241_00470	M-2023_00487	M-D4C2_03673	MGYG_00482	MM1680_01113	MM50821_00498	MMS2018_00485	MP63_00466	N18-001_00509	OT11_00482	QL588_00481	RB11_00112	S164-3_01546	SDTA_00485	SMM01_03324
group_5747		hypothetical protein	229813_02074	2387_02150	41_01960	516602_02098	A19_01885	ATCC25830_01978	CK_02357	CTX51T_02088	DSM30164_01853	DW0148_02166	DZ1_02034	FAM24671_02010	FAM24675_01966	FDAARGOS_01607	GDMM86_01876	GN28_02056	HIS2824_02002	Jiangxi_01911	KC-Tt_01628	KT_02219	L241_01926	M-2023_01912	M-D4C2_01988	MGYG_02008	MM1680_03590	MM50821_03021	MMS2018_02049	MP63_02086	N18-001_02028	OT11_02075	QL588_01979	RB11_02426	S164-3_00096	SDTA_01953	SMM01_01809
rimO	rimO	Ribosomal protein S12 methylthiotransferase RimO	229813_00946	2387_01067	41_01044	516602_00969	A19_02985	ATCC25830_00969	CK_03399	CTX51T_00956	DSM30164_00840	DW0148_03249	DZ1_03015	FAM24671_03139	FAM24675_03084	FDAARGOS_00603	GDMM86_03044	GN28_01161	HIS2824_03016	Jiangxi_00902	KC-Tt_02582	KT_03219	L241_00910	M-2023_01004	M-D4C2_03065	MGYG_00940	MM1680_00667	MM50821_04068	MMS2018_01045	MP63_00995	N18-001_00952	OT11_00956	QL588_01061	RB11_03336	S164-3_01048	SDTA_00977	SMM01_02835
group_5743		hypothetical protein	229813_01929	2387_02068	41_01858	516602_02016	A19_01993	ATCC25830_01896	CK_02440	CTX51T_01981	DSM30164_01769	DW0148_02280	DZ1_02137	FAM24671_02125	FAM24675_02083	FDAARGOS_01519	GDMM86_01956	GN28_01974	HIS2824_02111	Jiangxi_01828	KC-Tt_01710	KT_02301	L241_01844	M-2023_01829	M-D4C2_02096	MGYG_01926	MM1680_03674	MM50821_03103	MMS2018_01966	MP63_02003	N18-001_01945	OT11_01993	QL588_01889	RB11_02514	S164-3_00179	SDTA_01870	SMM01_01891
rob_3~~~rob_2	;rob_3;rob_2	hypothetical protein;Right origin-binding protein	229813_02662	2387_02698	41_02543	516602_02739	A19_01271	ATCC25830_02555	CK_01665	CTX51T_02732	DSM30164_02406	DW0148_01367;DW0148_01366	DZ1_01378	FAM24671_01341;FAM24671_01340	FAM24675_01324;FAM24675_01325	FDAARGOS_02196	GDMM86_01301	GN28_02762	HIS2824_01322	Jiangxi_02484	KC-Tt_01136	KT_01667	L241_02467	M-2023_02540	M-D4C2_01327	MGYG_02610	MM1680_02989	MM50821_02402	MMS2018_02682	MP63_02636	N18-001_02580	OT11_02695	QL588_02565	RB11_01862	S164-3_03339	SDTA_02585	SMM01_01257
group_5742		hypothetical protein	229813_00903	2387_01021	41_00969	516602_00924	A19_03063	ATCC25830_00924	CK_03444	CTX51T_00878	DSM30164_00796	DW0148_03327;DW0148_03328	DZ1_03095	FAM24671_03222	FAM24675_03164	FDAARGOS_00559	GDMM86_03120	GN28_01117	HIS2824_03093	Jiangxi_00859	KC-Tt_02626	KT_03264	L241_00865	M-2023_00961	M-D4C2_03143	MGYG_00895	MM1680_00711	MM50821_04111	MMS2018_00999	MP63_00949	N18-001_00908	OT11_00913	QL588_00941	RB11_03380	S164-3_01092	SDTA_00931	SMM01_02878
sctC_2~~~sctC_3~~~sctC	sctC_2;sctC_3;sctC	Type 3 secretion system secretin	229813_00492	2387_00496	41_00528	516602_00455	A19_03494	ATCC25830_00477	CK_00080	CTX51T_00464	DSM30164_00399	DW0148_03756	DZ1_03553	FAM24671_03754	FAM24675_03610	FDAARGOS_00025	GDMM86_03555	GN28_00465	HIS2824_03510	Jiangxi_00465	KC-Tt_03054	KT_00035	L241_00469	M-2023_00486	M-D4C2_03675;M-D4C2_03674	MGYG_00481	MM1680_01114	MM50821_00499	MMS2018_00484	MP63_00465	N18-001_00508	OT11_00481	QL588_00480	RB11_00113	S164-3_01547	SDTA_00484	SMM01_03325
inhA~~~inhA_1~~~inhA_2	inhA;inhA_1;inhA_2;	Isonitrile hydratase;hypothetical protein	229813_01946	2387_02087	41_01878	516602_02035	A19_01972	ATCC25830_01915	CK_02422	CTX51T_02002	DSM30164_01786	DW0148_02257	DZ1_02117	FAM24671_02102	FAM24675_02060	FDAARGOS_01537	GDMM86_01935	GN28_01991	HIS2824_02092	Jiangxi_01845	KC-Tt_01693	KT_02282	L241_01863	M-2023_01847	M-D4C2_02077	MGYG_01945;MGYG_01944	MM1680_03656	MM50821_03084	MMS2018_01984	MP63_02021	N18-001_01963	OT11_02012	QL588_01909	RB11_02496	S164-3_00161	SDTA_01888	SMM01_01872
deoR	deoR	Deoxyribonucleoside regulator	229813_00947	2387_01068	41_01045	516602_00970	A19_02984	ATCC25830_00970	CK_03398	CTX51T_00957	DSM30164_00841	DW0148_03248	DZ1_03014	FAM24671_03138	FAM24675_03083	FDAARGOS_00604	GDMM86_03043	GN28_01162	HIS2824_03015	Jiangxi_00903	KC-Tt_02581	KT_03218	L241_00911	M-2023_01005	M-D4C2_03064	MGYG_00941	MM1680_00666	MM50821_04067	MMS2018_01046	MP63_00996	N18-001_00953	OT11_00957	QL588_01062	RB11_03335	S164-3_01047	SDTA_00978	SMM01_02834
group_5732		HTH-type transcriptional repressor	229813_01928	2387_02067	41_01857	516602_02015	A19_01994	ATCC25830_01895	CK_02441	CTX51T_01980	DSM30164_01768	DW0148_02281	DZ1_02138	FAM24671_02126	FAM24675_02084	FDAARGOS_01518	GDMM86_01957	GN28_01973	HIS2824_02112	Jiangxi_01827	KC-Tt_01711	KT_02302	L241_01843	M-2023_01828	M-D4C2_02097	MGYG_01925	MM1680_03675	MM50821_03104	MMS2018_01965	MP63_02002	N18-001_01944	OT11_01992	QL588_01888	RB11_02515	S164-3_00180	SDTA_01869	SMM01_01892
tar_2~~~trg	;tar_2;trg	hypothetical protein;Methyl-accepting chemotaxis protein II;Methyl-accepting chemotaxis protein III	229813_02661	2387_02697	41_02541	516602_02738	A19_01272	ATCC25830_02554	CK_01667	CTX51T_02731	DSM30164_02404;DSM30164_02405	DW0148_01368	DZ1_01379	FAM24671_01342	FAM24675_01326	FDAARGOS_02195	GDMM86_01302	GN28_02761	HIS2824_01323	Jiangxi_02483	KC-Tt_01137	KT_01668	L241_02466	M-2023_02539	M-D4C2_01328	MGYG_02609	MM1680_02990	MM50821_02404;MM50821_02403	MMS2018_02681	MP63_02635	N18-001_02579	OT11_02694	QL588_02563	RB11_01863	S164-3_03340	SDTA_02584	SMM01_01258
acuI	acuI	Acrylyl-CoA reductase AcuI	229813_00902	2387_01020	41_00968	516602_00923	A19_03064	ATCC25830_00923	CK_03445	CTX51T_00877	DSM30164_00795	DW0148_03329	DZ1_03096	FAM24671_03225	FAM24675_03165	FDAARGOS_00558	GDMM86_03127	GN28_01116	HIS2824_03094	Jiangxi_00858	KC-Tt_02627	KT_03265	L241_00864	M-2023_00960	M-D4C2_03144	MGYG_00894	MM1680_00712	MM50821_04112	MMS2018_00998	MP63_00948	N18-001_00907	OT11_00912	QL588_00935	RB11_03381	S164-3_01093	SDTA_00930	SMM01_02879
invF	;invF	hypothetical protein;Invasion protein InvF	229813_00491	2387_00495	41_00527	516602_00454	A19_03495	ATCC25830_00476	CK_00081	CTX51T_00463	DSM30164_00398	DW0148_03757	DZ1_03554	FAM24671_03755	FAM24675_03611	FDAARGOS_00024	GDMM86_03556	GN28_00464	HIS2824_03511	Jiangxi_00464	KC-Tt_03055	KT_00036	L241_00468	M-2023_00485	M-D4C2_03676	MGYG_00480	MM1680_01115	MM50821_00500	MMS2018_00483	MP63_00464	N18-001_00507	OT11_00480	QL588_00479	RB11_00114	S164-3_01548	SDTA_00483	SMM01_03326
group_5730		hypothetical protein	229813_00542	2387_00546	41_00583	516602_00505	A19_03440	ATCC25830_00527	CK_00030	CTX51T_00519	DSM30164_00449	DW0148_03700	DZ1_03498	FAM24671_03697	FAM24675_03553	FDAARGOS_00075	GDMM86_03499	GN28_00516	HIS2824_03456	Jiangxi_00514	KC-Tt_03004	KT_03612	L241_00519	M-2023_00537	M-D4C2_03620	MGYG_00531	MM1680_01064	MM50821_00449	MMS2018_00534	MP63_00515	N18-001_00559	OT11_00532	QL588_00532	RB11_00041	S164-3_01497	SDTA_00534	SMM01_03275
sfaA_2	sfaA_2	S-fimbrial protein subunit SfaA	229813_00541	2387_00545	41_00582	516602_00504	A19_03441	ATCC25830_00526	CK_00031	CTX51T_00518	DSM30164_00448	DW0148_03701	DZ1_03499	FAM24671_03698	FAM24675_03554	FDAARGOS_00074	GDMM86_03500	GN28_00515	HIS2824_03457	Jiangxi_00513	KC-Tt_03005	KT_03613	L241_00518	M-2023_00536	M-D4C2_03621	MGYG_00530	MM1680_01065	MM50821_00450	MMS2018_00533	MP63_00514	N18-001_00558	OT11_00531	QL588_00531	RB11_00040	S164-3_01498	SDTA_00533	SMM01_03276
ubiA	ubiA	4-hydroxybenzoate octaprenyltransferase	229813_03631	2387_03647	41_03483	516602_03791	A19_00319	ATCC25830_03496	CK_00766	CTX51T_03678	DSM30164_00058	DW0148_00337	DZ1_00350	FAM24671_00326	FAM24675_00338	FDAARGOS_03215	GDMM86_00347	GN28_03679	HIS2824_00317	Jiangxi_03385	KC-Tt_00210	KT_00763	L241_03414	M-2023_03454	M-D4C2_00376	MGYG_03515	MM1680_01633	MM50821_01281	MMS2018_03602	MP63_03581	N18-001_03536	OT11_03796	QL588_03546	RB11_00885	S164-3_02323	SDTA_03504	SMM01_00294
group_5727		hypothetical protein	229813_02075	2387_02152	41_01961	516602_02100	A19_01884	ATCC25830_01980	CK_02355	CTX51T_02089	DSM30164_01854	DW0148_02164	DZ1_02032	FAM24671_02008	FAM24675_01964	FDAARGOS_01608	GDMM86_01874	GN28_02057	HIS2824_02000	Jiangxi_01912	KC-Tt_01627	KT_02217	L241_01928	M-2023_01913	M-D4C2_01986	MGYG_02010	MM1680_03589	MM50821_03020	MMS2018_02050	MP63_02088	N18-001_02029	OT11_02076	QL588_01980	RB11_02425	S164-3_00095	SDTA_01954	SMM01_01808
comR_1~~~comR_2	comR_1;comR_2	HTH-type transcriptional repressor ComR	229813_01945	2387_02086	41_01877	516602_02034	A19_01973	ATCC25830_01914	CK_02423	CTX51T_02001	DSM30164_01785	DW0148_02258	DZ1_02118	FAM24671_02103	FAM24675_02061	FDAARGOS_01536	GDMM86_01936	GN28_01990	HIS2824_02093	Jiangxi_01844	KC-Tt_01694	KT_02283	L241_01862	M-2023_01846	M-D4C2_02078	MGYG_01943	MM1680_03657	MM50821_03085	MMS2018_01983	MP63_02020	N18-001_01962	OT11_02011	QL588_01908	RB11_02497	S164-3_00162	SDTA_01887	SMM01_01873
tetD~~~rob_4~~~tetD_2~~~rob_2	tetD;rob_4;tetD_2;rob_2	Transposon Tn10 TetD protein;Right origin-binding protein	229813_02275	2387_02349	41_02166	516602_02317	A19_01668	ATCC25830_02178	CK_02109	CTX51T_02304	DSM30164_02052	DW0148_01937	DZ1_01765	FAM24671_01776	FAM24675_01740	FDAARGOS_01855	GDMM86_01643	GN28_02366	HIS2824_01787	Jiangxi_02165	KC-Tt_01425	KT_01980	L241_02125	M-2023_02166	M-D4C2_01722	MGYG_02235	MM1680_03307	MM50821_02768	MMS2018_02341	MP63_02298	N18-001_02269	OT11_02329	QL588_02245	RB11_02180	S164-3_03650	SDTA_02245	SMM01_01562
group_5720		hypothetical protein	229813_00948	2387_01069	41_01046	516602_00971	A19_02983	ATCC25830_00971	CK_03397	CTX51T_00958	DSM30164_00842	DW0148_03247	DZ1_03013	FAM24671_03137	FAM24675_03082	FDAARGOS_00605	GDMM86_03042	GN28_01163	HIS2824_03014	Jiangxi_00904	KC-Tt_02580	KT_03217	L241_00912	M-2023_01006	M-D4C2_03063	MGYG_00942	MM1680_00665	MM50821_04066	MMS2018_01047	MP63_00997	N18-001_00954	OT11_00958	QL588_01063	RB11_03334	S164-3_01046	SDTA_00979	SMM01_02833
group_5719		hypothetical protein	229813_01927	2387_02066	41_01856	516602_02014	A19_01995	ATCC25830_01894	CK_02442	CTX51T_01979	DSM30164_01767	DW0148_02282	DZ1_02139	FAM24671_02127	FAM24675_02085	FDAARGOS_01517	GDMM86_01958	GN28_01972	HIS2824_02113	Jiangxi_01826	KC-Tt_01712	KT_02303	L241_01842	M-2023_01827	M-D4C2_02098	MGYG_01924	MM1680_03676	MM50821_03105	MMS2018_01964	MP63_02001	N18-001_01943	OT11_01991	QL588_01887	RB11_02516	S164-3_00181	SDTA_01868	SMM01_01893
group_5718		putative HTH-type transcriptional regulator	229813_02660	2387_02696	41_02540	516602_02737	A19_01273	ATCC25830_02553	CK_01668	CTX51T_02730	DSM30164_02403	DW0148_01369	DZ1_01380	FAM24671_01343	FAM24675_01327	FDAARGOS_02194	GDMM86_01303	GN28_02760	HIS2824_01324	Jiangxi_02482	KC-Tt_01138	KT_01669	L241_02465	M-2023_02538	M-D4C2_01329	MGYG_02608	MM1680_02991	MM50821_02405	MMS2018_02680	MP63_02634	N18-001_02578	OT11_02693	QL588_02562	RB11_01864	S164-3_03341	SDTA_02583	SMM01_01259
group_5717	;acuR_2;acuR_1	hypothetical protein;Transcriptional regulator AcuR	229813_00901	2387_01019	41_00967	516602_00922	A19_03065	ATCC25830_00922	CK_03446	CTX51T_00876	DSM30164_00794	DW0148_03330	DZ1_03097	FAM24671_03226	FAM24675_03166	FDAARGOS_00557	GDMM86_03128	GN28_01115	HIS2824_03095	Jiangxi_00857	KC-Tt_02628	KT_03266	L241_00863	M-2023_00959	M-D4C2_03145	MGYG_00893	MM1680_00713	MM50821_04113	MMS2018_00997	MP63_00947	N18-001_00906	OT11_00911	QL588_00934	RB11_03382	S164-3_01094	SDTA_00929	SMM01_02880
recX	recX	Regulatory protein RecX	229813_00543	2387_00547	41_00584	516602_00506	A19_03439	ATCC25830_00528	CK_00029	CTX51T_00520	DSM30164_00450	DW0148_03699	DZ1_03497	FAM24671_03696	FAM24675_03552	FDAARGOS_00076	GDMM86_03498	GN28_00517	HIS2824_03455	Jiangxi_00515	KC-Tt_03003	KT_03611	L241_00520	M-2023_00538	M-D4C2_03619	MGYG_00532	MM1680_01063	MM50821_00448	MMS2018_00535	MP63_00516	N18-001_00560	OT11_00533	QL588_00533	RB11_00042	S164-3_01496	SDTA_00535	SMM01_03274
yehC_4~~~yehC_1~~~yehC_2~~~yehC_3	yehC_4;yehC_1;yehC_2;yehC_3	putative fimbrial chaperone YehC	229813_00540	2387_00544	41_00581	516602_00503	A19_03442	ATCC25830_00525	CK_00032	CTX51T_00517	DSM30164_00447	DW0148_03702	DZ1_03500	FAM24671_03699	FAM24675_03555	FDAARGOS_00073	GDMM86_03501	GN28_00514	HIS2824_03458	Jiangxi_00512	KC-Tt_03006	KT_03614	L241_00517	M-2023_00535	M-D4C2_03622	MGYG_00529	MM1680_01066	MM50821_00451	MMS2018_00532	MP63_00513	N18-001_00557	OT11_00530	QL588_00530	RB11_00039	S164-3_01499	SDTA_00532	SMM01_03277
ubiC	ubiC	Chorismate pyruvate-lyase	229813_03632	2387_03648	41_03484	516602_03792	A19_00318	ATCC25830_03497	CK_00765	CTX51T_03679	DSM30164_00057	DW0148_00336	DZ1_00349	FAM24671_00325	FAM24675_00337	FDAARGOS_03216	GDMM86_00346	GN28_03680	HIS2824_00316	Jiangxi_03386	KC-Tt_00209	KT_00762	L241_03415	M-2023_03455	M-D4C2_00375	MGYG_03516	MM1680_01634	MM50821_01280	MMS2018_03603	MP63_03582	N18-001_03537	OT11_03797	QL588_03547	RB11_00884	S164-3_02322	SDTA_03505	SMM01_00293
group_5710		hypothetical protein	229813_03221	2387_03263	41_03134	516602_03382	A19_00675	ATCC25830_03112	CK_01114	CTX51T_03322	DSM30164_02967	DW0148_00699	DZ1_00757	FAM24671_00719	FAM24675_00705	FDAARGOS_02855	GDMM86_00697	GN28_03333	HIS2824_00730	Jiangxi_03039	KC-Tt_00556	KT_01108	L241_03068	M-2023_03108	M-D4C2_00735	MGYG_03169	MM1680_02279	MM50821_01686	MMS2018_03255	MP63_03207	N18-001_03142	OT11_03396	QL588_03152	RB11_01287	S164-3_02726	SDTA_03157	SMM01_00699
group_5708		Isatin hydrolase;hypothetical protein	229813_01112	2387_01213	41_01181	516602_01098	A19_02851	ATCC25830_01098	CK_03218	CTX51T_01090	DSM30164_00968	DW0148_03111	DZ1_02879	FAM24671_02999	FAM24675_02897	FDAARGOS_00736	GDMM86_02723	GN28_01290	HIS2824_02876	Jiangxi_01044	KC-Tt_02454	KT_03088	L241_01039	M-2023_01133	M-D4C2_02890	MGYG_01069	MM1680_00537	MM50821_03940	MMS2018_01173	MP63_01123	N18-001_01081	OT11_01083	QL588_01189	RB11_03202	S164-3_00919	SDTA_01105	SMM01_02707
phzF	phzF;	Trans-23-dihydro-3-hydroxyanthranilate isomerase;hypothetical protein	229813_01944	2387_02085	41_01876	516602_02033	A19_01974	ATCC25830_01913	CK_02424	CTX51T_02000	DSM30164_01784	DW0148_02259	DZ1_02119	FAM24671_02104	FAM24675_02062	FDAARGOS_01535	GDMM86_01937	GN28_01989	HIS2824_02094	Jiangxi_01843	KC-Tt_01695	KT_02284	L241_01861	M-2023_01845	M-D4C2_02079	MGYG_01942	MM1680_03658	MM50821_03086	MMS2018_01982	MP63_02019	N18-001_01961	OT11_02010	QL588_01907	RB11_02498	S164-3_00163	SDTA_01886	SMM01_01874
group_5707		hypothetical protein	229813_01931	2387_02070	41_01863	516602_02018	A19_01986	ATCC25830_01898	CK_02438	CTX51T_01988	DSM30164_01771	DW0148_02273	DZ1_02130	FAM24671_02118	FAM24675_02076	FDAARGOS_01521	GDMM86_01950	GN28_01976	HIS2824_02104	Jiangxi_01830	KC-Tt_01708	KT_02299	L241_01846	M-2023_01831;M-2023_01832	M-D4C2_02089	MGYG_01928	MM1680_03672	MM50821_03100;MM50821_03101	MMS2018_01968	MP63_02005	N18-001_01947	OT11_01995;OT11_01996	QL588_01894	RB11_02512	S164-3_00177	SDTA_01872	SMM01_01889
group_5703		hypothetical protein	229813_02274	2387_02348	41_02165	516602_02316	A19_01669	ATCC25830_02177	CK_02110	CTX51T_02303	DSM30164_02051	DW0148_01938	DZ1_01766	FAM24671_01777	FAM24675_01741	FDAARGOS_01854	GDMM86_01644	GN28_02365	HIS2824_01788	Jiangxi_02164	KC-Tt_01426	KT_01981	L241_02124	M-2023_02165	M-D4C2_01723	MGYG_02234	MM1680_03308	MM50821_02769	MMS2018_02340	MP63_02297	N18-001_02268	OT11_02328	QL588_02244	RB11_02181	S164-3_03651	SDTA_02244	SMM01_01563
crcB_2	crcB_2	Putative fluoride ion transporter CrcB	229813_02373	2387_02436	41_02278	516602_02509	A19_01537	ATCC25830_02337	CK_01956	CTX51T_02443	DSM30164_02181	DW0148_01728	DZ1_01642	FAM24671_01630	FAM24675_01612	FDAARGOS_01975	GDMM86_01547	GN28_02527	HIS2824_01589	Jiangxi_02261	KC-Tt_01355	KT_01886	L241_02249	M-2023_02295	M-D4C2_01593	MGYG_02392	MM1680_03208	MM50821_02638	MMS2018_02469	MP63_02419	N18-001_02365	OT11_02458	QL588_02339	RB11_02082	S164-3_03554	SDTA_02372	SMM01_01476
ynfM	ynfM	Inner membrane transport protein YnfM	229813_01908	2387_02047	41_01836	516602_01995	A19_02014	ATCC25830_01875	CK_02461	CTX51T_01960	DSM30164_01748	DW0148_02301	DZ1_02158	FAM24671_02146	FAM24675_02105	FDAARGOS_01498	GDMM86_01977	GN28_01953	HIS2824_02133	Jiangxi_01807	KC-Tt_01731	KT_02322	L241_01823	M-2023_01808	M-D4C2_02117	MGYG_01905	MM1680_03695	MM50821_03124	MMS2018_01945	MP63_01982	N18-001_01924	OT11_01972	QL588_01868	RB11_02535	S164-3_00200	SDTA_01849	SMM01_01912
fucA	fucA	L-fuculose phosphate aldolase	229813_00949	2387_01070	41_01047	516602_00972	A19_02982	ATCC25830_00972	CK_03396	CTX51T_00959	DSM30164_00843	DW0148_03246	DZ1_03012	FAM24671_03136	FAM24675_03081	FDAARGOS_00606	GDMM86_03041	GN28_01164	HIS2824_03013	Jiangxi_00905	KC-Tt_02579	KT_03216	L241_00913	M-2023_01007	M-D4C2_03062	MGYG_00943	MM1680_00664	MM50821_04065	MMS2018_01048	MP63_00998	N18-001_00955	OT11_00959	QL588_01064	RB11_03333	S164-3_01045	SDTA_00980	SMM01_02832
group_5702		hypothetical protein	229813_02659	2387_02695	41_02539	516602_02736	A19_01274	ATCC25830_02552	CK_01669	CTX51T_02729	DSM30164_02402	DW0148_01370	DZ1_01381	FAM24671_01344	FAM24675_01328	FDAARGOS_02192;FDAARGOS_02193	GDMM86_01304	GN28_02759	HIS2824_01325	Jiangxi_02481	KC-Tt_01139	KT_01670	L241_02464	M-2023_02537	M-D4C2_01330	MGYG_02607	MM1680_02992	MM50821_02406	MMS2018_02679	MP63_02633	N18-001_02577	OT11_02692	QL588_02561	RB11_01865	S164-3_03342	SDTA_02582	SMM01_01260
group_5701		hypothetical protein	229813_00489	2387_00493	41_00525	516602_00452	A19_03497	ATCC25830_00473	CK_00083	CTX51T_00461	DSM30164_00396	DW0148_03759	DZ1_03556	FAM24671_03758	FAM24675_03613	FDAARGOS_00022	GDMM86_03558	GN28_00462	HIS2824_03513	Jiangxi_00462	KC-Tt_03057	KT_00038	L241_00466	M-2023_00483	M-D4C2_03678	MGYG_00478	MM1680_01117	MM50821_00502	MMS2018_00481	MP63_00462	N18-001_00505	OT11_00478	QL588_00477	RB11_00116	S164-3_01550	SDTA_00481	SMM01_03328
yehB_2~~~yehB_3	yehB_2;yehB_3	Outer membrane usher protein YehB	229813_00539	2387_00543	41_00580	516602_00502	A19_03443	ATCC25830_00524	CK_00033	CTX51T_00516	DSM30164_00446	DW0148_03703	DZ1_03502;DZ1_03501	FAM24671_03700	FAM24675_03556	FDAARGOS_00072	GDMM86_03502	GN28_00513	HIS2824_03459	Jiangxi_00511	KC-Tt_03007	KT_03615	L241_00516	M-2023_00534	M-D4C2_03623	MGYG_00528	MM1680_01067	MM50821_00452	MMS2018_00531	MP63_00512	N18-001_00556	OT11_00529	QL588_00529	RB11_00038	S164-3_01500	SDTA_00531	SMM01_03278
pgi	pgi	Glucose-6-phosphate isomerase	229813_03633	2387_03649	41_03485	516602_03793	A19_00317	ATCC25830_03498	CK_00764	CTX51T_03680	DSM30164_00056	DW0148_00335	DZ1_00348	FAM24671_00324	FAM24675_00336	FDAARGOS_03217	GDMM86_00345	GN28_03681	HIS2824_00315	Jiangxi_03387	KC-Tt_00208	KT_00761	L241_03416	M-2023_03456	M-D4C2_00374	MGYG_03517	MM1680_01635	MM50821_01279	MMS2018_03604	MP63_03583	N18-001_03538	OT11_03798	QL588_03548	RB11_00883	S164-3_02321	SDTA_03506	SMM01_00292
ltaE	ltaE	Low specificity L-threonine aldolase	229813_02077	2387_02154	41_01963	516602_02102	A19_01882	ATCC25830_01982	CK_02353	CTX51T_02091	DSM30164_01856	DW0148_02162	DZ1_02030	FAM24671_02006	FAM24675_01962	FDAARGOS_01610	GDMM86_01872	GN28_02058	HIS2824_01998	Jiangxi_01914	KC-Tt_01625	KT_02215	L241_01930	M-2023_01915	M-D4C2_01984	MGYG_02012	MM1680_03587	MM50821_03018	MMS2018_02052	MP63_02090	N18-001_02031	OT11_02078	QL588_01982	RB11_02423	S164-3_00093	SDTA_01956	SMM01_01806
group_5692		hypothetical protein	229813_03222	2387_03264	41_03135	516602_03383	A19_00674	ATCC25830_03113	CK_01113	CTX51T_03323	DSM30164_02968	DW0148_00698	DZ1_00756	FAM24671_00718	FAM24675_00704	FDAARGOS_02856	GDMM86_00696	GN28_03334	HIS2824_00729	Jiangxi_03040	KC-Tt_00555	KT_01107	L241_03069	M-2023_03109	M-D4C2_00734	MGYG_03170	MM1680_02278	MM50821_01685	MMS2018_03256	MP63_03208	N18-001_03143	OT11_03397	QL588_03153	RB11_01286	S164-3_02725	SDTA_03158	SMM01_00698
group_5689		hypothetical protein	229813_01111	2387_01212	41_01180	516602_01097	A19_02852	ATCC25830_01097	CK_03219	CTX51T_01089	DSM30164_00967	DW0148_03112	DZ1_02880	FAM24671_03000	FAM24675_02898	FDAARGOS_00735	GDMM86_02724	GN28_01289	HIS2824_02877	Jiangxi_01043	KC-Tt_02455	KT_03089	L241_01038	M-2023_01132	M-D4C2_02891	MGYG_01068	MM1680_00538	MM50821_03941	MMS2018_01172	MP63_01122	N18-001_01080	OT11_01082	QL588_01188	RB11_03203	S164-3_00920	SDTA_01104	SMM01_02708
rfnT	rfnT	Riboflavin transporter RfnT	229813_01932	2387_02071	41_01864	516602_02019	A19_01985	ATCC25830_01899	CK_02437	CTX51T_01989	DSM30164_01772	DW0148_02272	DZ1_02129	FAM24671_02117	FAM24675_02075	FDAARGOS_01522	GDMM86_01949	GN28_01977	HIS2824_02103	Jiangxi_01831	KC-Tt_01707	KT_02298	L241_01847	M-2023_01833	M-D4C2_02088	MGYG_01929	MM1680_03671	MM50821_03099	MMS2018_01969	MP63_02006	N18-001_01948	OT11_01997	QL588_01895	RB11_02511	S164-3_00176	SDTA_01873	SMM01_01888
norR_2	norR_2	Anaerobic nitric oxide reductase transcription regulator NorR	229813_02107	2387_02184	41_01992	516602_02132	A19_01853	ATCC25830_02012	CK_02323	CTX51T_02120	DSM30164_01886	DW0148_02133	DZ1_02001	FAM24671_01977	FAM24675_01933	FDAARGOS_01639	GDMM86_01844	GN28_02084	HIS2824_01969	Jiangxi_01944	KC-Tt_01595	KT_02185	L241_01960	M-2023_01944	M-D4C2_01955	MGYG_02042	MM1680_03557	MM50821_02988	MMS2018_02081	MP63_02120	N18-001_02061	OT11_02108	QL588_02010	RB11_02393	S164-3_00063	SDTA_01985	SMM01_01776
nudE	nudE	ADP compounds hydrolase NudE	229813_00103	2387_00111	41_00075	516602_00071	A19_00076	ATCC25830_00088	CK_00458	CTX51T_03919	DSM30164_03419	DW0148_00094	DZ1_00117	FAM24671_00077	FAM24675_00093	FDAARGOS_03552	GDMM86_03965	GN28_00074	HIS2824_00075	Jiangxi_00077	KC-Tt_03445	KT_00452	L241_00072	M-2023_00087	M-D4C2_00135	MGYG_00071	MM1680_01529	MM50821_00906	MMS2018_00074	MP63_00079	N18-001_00104	OT11_00074	QL588_00074	RB11_00529	S164-3_01949	SDTA_00074	SMM01_03716
group_5683		hypothetical protein	229813_03382	2387_03422	41_03294	516602_03545	A19_00508	ATCC25830_03271	CK_00954	CTX51T_03487	DSM30164_03128	DW0148_00539	DZ1_00597	FAM24671_00537	FAM24675_00543	FDAARGOS_03015	GDMM86_00539	GN28_03493	HIS2824_00565	Jiangxi_03198	KC-Tt_00396	KT_00950	L241_03227	M-2023_03268	M-D4C2_00569	MGYG_03328	MM1680_02117	MM50821_01525	MMS2018_03414	MP63_03366	N18-001_03303	OT11_03557	QL588_03309	RB11_01124	S164-3_02564	SDTA_03316	SMM01_00540
group_5682		hypothetical protein	229813_02273	2387_02347	41_02164	516602_02315	A19_01670	ATCC25830_02176	CK_02111	CTX51T_02302	DSM30164_02050	DW0148_01939	DZ1_01767	FAM24671_01778	FAM24675_01742	FDAARGOS_01853	GDMM86_01645	GN28_02364	HIS2824_01789	Jiangxi_02163	KC-Tt_01427	KT_01982	L241_02123	M-2023_02164	M-D4C2_01724	MGYG_02233	MM1680_03309	MM50821_02770	MMS2018_02339	MP63_02296	N18-001_02267	OT11_02327	QL588_02243	RB11_02182	S164-3_03652	SDTA_02243	SMM01_01564
crcB_3~~~crcB_1	crcB_3;crcB_1	Putative fluoride ion transporter CrcB	229813_02372	2387_02435	41_02277	516602_02508	A19_01538	ATCC25830_02336	CK_01957	CTX51T_02442	DSM30164_02180	DW0148_01729	DZ1_01643	FAM24671_01631	FAM24675_01613	FDAARGOS_01974	GDMM86_01548	GN28_02526	HIS2824_01590	Jiangxi_02260	KC-Tt_01356	KT_01887	L241_02248	M-2023_02294	M-D4C2_01594	MGYG_02391	MM1680_03209	MM50821_02639	MMS2018_02468	MP63_02418	N18-001_02364	OT11_02457	QL588_02338	RB11_02083	S164-3_03555	SDTA_02371	SMM01_01477
benM	benM	HTH-type transcriptional regulator BenM	229813_01909	2387_02048	41_01837	516602_01996	A19_02013	ATCC25830_01876	CK_02460	CTX51T_01961	DSM30164_01749	DW0148_02300	DZ1_02157	FAM24671_02145	FAM24675_02104	FDAARGOS_01499	GDMM86_01976	GN28_01954	HIS2824_02132	Jiangxi_01808	KC-Tt_01730	KT_02321	L241_01824	M-2023_01809	M-D4C2_02116	MGYG_01906	MM1680_03694	MM50821_03123	MMS2018_01946	MP63_01983	N18-001_01925	OT11_01973	QL588_01869	RB11_02534	S164-3_00199	SDTA_01850	SMM01_01911
mtnA	mtnA	Methylthioribose-1-phosphate isomerase	229813_00950	2387_01071	41_01048	516602_00973	A19_02981	ATCC25830_00973	CK_03395	CTX51T_00960	DSM30164_00844	DW0148_03245	DZ1_03011	FAM24671_03135	FAM24675_03080	FDAARGOS_00607	GDMM86_03040	GN28_01165	HIS2824_03012	Jiangxi_00906	KC-Tt_02578	KT_03215	L241_00914	M-2023_01008	M-D4C2_03061	MGYG_00944	MM1680_00663	MM50821_04064	MMS2018_01049	MP63_00999	N18-001_00956	OT11_00960	QL588_01065	RB11_03332	S164-3_01044	SDTA_00981	SMM01_02831
yfcP	yfcP	putative fimbrial-like protein YfcP	229813_00438	2387_00442	41_00476	516602_00402	A19_03557	ATCC25830_00423	CK_00131	CTX51T_00403	DSM30164_00345	DW0148_03810	DZ1_03613	FAM24671_03809	FAM24675_03665	FDAARGOS_03902	GDMM86_03620	GN28_00411	HIS2824_03572	Jiangxi_00411	KC-Tt_03107	KT_00088	L241_00416	M-2023_00431	M-D4C2_03727	MGYG_00428	MM1680_01168	MM50821_00554	MMS2018_00432	MP63_00411	N18-001_00457	OT11_00427	QL588_00429	RB11_00167	S164-3_01598	SDTA_00432	SMM01_03380
group_5680		hypothetical protein	229813_00582	2387_00583	41_00623	516602_00545	A19_03400	ATCC25830_00566	CK_03798	CTX51T_00559	DSM30164_00490	DW0148_03658	DZ1_03458	FAM24671_03655	FAM24675_03511	FDAARGOS_00115	GDMM86_03457	GN28_00558	HIS2824_03415	Jiangxi_00554	KC-Tt_02964	KT_03571	L241_00560	M-2023_00577	M-D4C2_03578	MGYG_00571	MM1680_01024	MM50821_00409	MMS2018_00574	MP63_00555	N18-001_00599	OT11_00572	QL588_00573	RB11_00082	S164-3_01457	SDTA_00574	SMM01_03235
group_5678		hypothetical protein	229813_02658	2387_02694	41_02538	516602_02735	A19_01275	ATCC25830_02551	CK_01670	CTX51T_02728	DSM30164_02401	DW0148_01371	DZ1_01382	FAM24671_01345	FAM24675_01329	FDAARGOS_02191	GDMM86_01305	GN28_02758	HIS2824_01326	Jiangxi_02480	KC-Tt_01140	KT_01671	L241_02463	M-2023_02536	M-D4C2_01331	MGYG_02606	MM1680_02993	MM50821_02407	MMS2018_02678	MP63_02632	N18-001_02576	OT11_02691	QL588_02560	RB11_01866	S164-3_03343	SDTA_02581	SMM01_01261
group_5675		hypothetical protein	229813_00488	2387_00492	41_00524	516602_00451	A19_03498	ATCC25830_00472	CK_00084	CTX51T_00460	DSM30164_00395	DW0148_03760	DZ1_03557	FAM24671_03759	FAM24675_03614	FDAARGOS_00021	GDMM86_03559	GN28_00461	HIS2824_03514	Jiangxi_00461	KC-Tt_03058	KT_00039	L241_00465	M-2023_00482	M-D4C2_03679	MGYG_00477	MM1680_01118	MM50821_00503	MMS2018_00480	MP63_00461	N18-001_00504	OT11_00477	QL588_00476	RB11_00117	S164-3_01551	SDTA_00480	SMM01_03329
hybF	hybF	Hydrogenase maturation factor HybF	229813_00770	2387_00755	41_00820	516602_00718	A19_03196	ATCC25830_00739	CK_03580	CTX51T_00742	DSM30164_00663	DW0148_03456	DZ1_03269	FAM24671_03406	FAM24675_03322	FDAARGOS_00316	GDMM86_03264	GN28_00853	HIS2824_03227	Jiangxi_00727	KC-Tt_02766	KT_03398	L241_00733	M-2023_00779	M-D4C2_03390	MGYG_00763	MM1680_00853	MM50821_00187	MMS2018_00745	MP63_00816	N18-001_00770	OT11_00776	QL588_00741	RB11_03570	S164-3_01286	SDTA_00746	SMM01_03062
group_5669		hypothetical protein	229813_00538	2387_00542	41_00579	516602_00501	A19_03444	ATCC25830_00523	CK_00034	CTX51T_00515	DSM30164_00445	DW0148_03704	DZ1_03503	FAM24671_03701	FAM24675_03557	FDAARGOS_00071	GDMM86_03503	GN28_00512	HIS2824_03460	Jiangxi_00510	KC-Tt_03008	KT_03616	L241_00515	M-2023_00533	M-D4C2_03624	MGYG_00527	MM1680_01068	MM50821_00453	MMS2018_00530	MP63_00511	N18-001_00555	OT11_00528	QL588_00528	RB11_00037	S164-3_01501	SDTA_00530	SMM01_03279
dusA	dusA	tRNA-dihydrouridine(20/20a) synthase	229813_03560	2387_03638	41_03471	516602_03723	A19_00331	ATCC25830_03487	CK_00775	CTX51T_03666	DSM30164_00122	DW0148_00351	DZ1_00361	FAM24671_00341	FAM24675_00352	FDAARGOS_03191	GDMM86_00357	GN28_03670	HIS2824_00329	Jiangxi_03376	KC-Tt_00219	KT_00772	L241_03405	M-2023_03445	M-D4C2_00388	MGYG_03506	MM1680_01624	MM50821_01348	MMS2018_03593	MP63_03572	N18-001_03527	OT11_03734	QL588_03486	RB11_00894	S164-3_02332	SDTA_03495	SMM01_00359
group_5668		hypothetical protein	229813_03759	2387_03775	41_03614	516602_03918	A19_00174	ATCC25830_03623	CK_00638	CTX51T_03821	DSM30164_03568	DW0148_00192	DZ1_00213	FAM24671_00175	FAM24675_00193	FDAARGOS_03344	GDMM86_00206	GN28_03808	HIS2824_00172	Jiangxi_03514	KC-Tt_00082	KT_00636	L241_03541	M-2023_03581	M-D4C2_00233	MGYG_03643	MM1680_01762	MM50821_01152	MMS2018_03731	MP63_03710	N18-001_03664	OT11_03925	QL588_03675	RB11_00756	S164-3_02195	SDTA_03633	SMM01_00168
focC_2~~~lpfB_3~~~fimC~~~fimC_2~~~focC	focC_2;lpfB_3;fimC;fimC_2;focC	Chaperone protein FocC;putative fimbrial chaperone LpfB;Chaperone protein FimC	229813_01374	2387_01526	41_01381	516602_01468	A19_02630	ATCC25830_01349	CK_02923	CTX51T_01529	DSM30164_01286	DW0148_02844	DZ1_02597	FAM24671_02637	FAM24675_02595;FAM24675_02594	FDAARGOS_01039	GDMM86_02393	GN28_01543	HIS2824_02612	Jiangxi_01269	KC-Tt_02203	KT_02788	L241_01287	M-2023_01337	M-D4C2_02666	MGYG_01394	MM1680_00231	MM50821_03588	MMS2018_01484	MP63_01489	N18-001_01454	OT11_01455	QL588_01395	RB11_02946	S164-3_00606	SDTA_01389	SMM01_02389
igaA	igaA	Intracellular growth attenuator protein igaA	229813_00102	2387_00110	41_00074	516602_00070	A19_00075	ATCC25830_00087	CK_00459	CTX51T_03920	DSM30164_03420	DW0148_00093	DZ1_00116	FAM24671_00076	FAM24675_00092	FDAARGOS_03551	GDMM86_03966	GN28_00073	HIS2824_00074	Jiangxi_00076	KC-Tt_03446	KT_00453	L241_00071	M-2023_00086	M-D4C2_00134	MGYG_00070	MM1680_01530	MM50821_00907	MMS2018_00073	MP63_00078	N18-001_00103	OT11_00073	QL588_00073	RB11_00530	S164-3_01950	SDTA_00073	SMM01_03717
rhaS_1~~~exsA_2~~~rhaS_2~~~exsA_1~~~rhaS_3	rhaS_1;exsA_2;rhaS_2;exsA_1;;rhaS_3	HTH-type transcriptional activator RhaS;Exoenzyme S synthesis regulatory protein ExsA;hypothetical protein	229813_02520	2387_02516	41_02359	516602_02589	A19_01461	ATCC25830_02417	CK_01878	CTX51T_02519	DSM30164_02260	DW0148_01574	DZ1_01561	FAM24671_01550	FAM24675_01532	FDAARGOS_02056	GDMM86_01469	GN28_02606	HIS2824_01512	Jiangxi_02340	KC-Tt_01275	KT_01806	L241_02329	M-2023_02375	M-D4C2_01516	MGYG_02472	MM1680_03128	MM50821_02557	MMS2018_02547	MP63_02497;MP63_02498	N18-001_02443	OT11_02541	QL588_02417	RB11_02002	S164-3_03476	SDTA_02450	SMM01_01396
group_5667		hypothetical protein;putative autotransporter	229813_02964;229813_02963	2387_03000;2387_02999	41_02861	516602_03033;516602_03034	A19_00944	ATCC25830_02848;ATCC25830_02849	CK_01366;CK_01367	CTX51T_03052	DSM30164_02711;DSM30164_02712	DW0148_00975	DZ1_01056	FAM24671_01010	FAM24675_00994	FDAARGOS_02585;FDAARGOS_02584	GDMM86_00990	GN28_03065	HIS2824_00998	Jiangxi_02785;Jiangxi_02786	KC-Tt_00835;KC-Tt_00834	KT_01373;KT_01374	L241_02806;L241_02805	M-2023_02840;M-2023_02841	M-D4C2_01005	MGYG_02907;MGYG_02906	MM1680_02686;MM1680_02687	MM50821_02038;MM50821_02039;MM50821_02040	MMS2018_02975;MMS2018_02974;MMS2018_02976	MP63_02927;MP63_02928	N18-001_02881;N18-001_02880	OT11_02999;OT11_03000;OT11_03001	QL588_02904;QL588_02905	RB11_01557;RB11_01556	S164-3_02992;S164-3_02991	SDTA_02877;SDTA_02878;SDTA_02876	SMM01_00964;SMM01_00965
lysC	lysC	Lysine-sensitive aspartokinase 3	229813_03634	2387_03650	41_03486	516602_03794	A19_00316	ATCC25830_03499	CK_00763	CTX51T_03681	DSM30164_00055	DW0148_00334	DZ1_00347	FAM24671_00323	FAM24675_00335	FDAARGOS_03218	GDMM86_00344	GN28_03682	HIS2824_00314	Jiangxi_03388	KC-Tt_00207	KT_00760	L241_03417	M-2023_03457	M-D4C2_00373	MGYG_03518	MM1680_01636	MM50821_01278	MMS2018_03605	MP63_03584	N18-001_03539	OT11_03799	QL588_03549	RB11_00882	S164-3_02320	SDTA_03507	SMM01_00291
group_5666		hypothetical protein	229813_02078	2387_02155	41_01964	516602_02103	A19_01881	ATCC25830_01983	CK_02352	CTX51T_02092	DSM30164_01857	DW0148_02161	DZ1_02029	FAM24671_02005	FAM24675_01961	FDAARGOS_01611	GDMM86_01871	GN28_02059	HIS2824_01997	Jiangxi_01915	KC-Tt_01624	KT_02214	L241_01931	M-2023_01916	M-D4C2_01983	MGYG_02013	MM1680_03586	MM50821_03017	MMS2018_02053	MP63_02091	N18-001_02032	OT11_02079	QL588_01983	RB11_02422	S164-3_00092	SDTA_01957	SMM01_01805
fixJ~~~tdiR	fixJ;tdiR	Transcriptional regulatory protein FixJ;Transcriptional regulatory protein TdiR	229813_03190	2387_03232	41_03097	516602_03351	A19_00711	ATCC25830_03081	CK_01146	CTX51T_03285	DSM30164_02935	DW0148_00737	DZ1_00792	FAM24671_00756	FAM24675_00744	FDAARGOS_02823	GDMM86_00731	GN28_03301	HIS2824_00765	Jiangxi_03008	KC-Tt_00587	KT_01139	L241_03037	M-2023_03076	M-D4C2_00770	MGYG_03138	MM1680_02311	MM50821_01718	MMS2018_03223	MP63_03175	N18-001_03111	OT11_03364	QL588_03119	RB11_01319	S164-3_02757	SDTA_03125	SMM01_00730
smc_1~~~smc~~~smc_2	smc_1;smc;;smc_2	Chromosome partition protein Smc;hypothetical protein	229813_03191	2387_03233	41_03098	516602_03352	A19_00710	ATCC25830_03082	CK_01145	CTX51T_03286	DSM30164_02937;DSM30164_02936	DW0148_00736	DZ1_00791	FAM24671_00755	FAM24675_00742;FAM24675_00743	FDAARGOS_02824	GDMM86_00730	GN28_03302	HIS2824_00764	Jiangxi_03009	KC-Tt_00586	KT_01138	L241_03038	M-2023_03077	M-D4C2_00769	MGYG_03139	MM1680_02310	MM50821_01717	MMS2018_03224	MP63_03176	N18-001_03112	OT11_03365	QL588_03120	RB11_01317;RB11_01318	S164-3_02756	SDTA_03126	SMM01_00729
ampR	ampR	HTH-type transcriptional activator AmpR	229813_00771	2387_00756	41_00821	516602_00719	A19_03195	ATCC25830_00740	CK_03579	CTX51T_00743	DSM30164_00664	DW0148_03455	DZ1_03268	FAM24671_03405	FAM24675_03321	FDAARGOS_00317	GDMM86_03263	GN28_00854	HIS2824_03226	Jiangxi_00728	KC-Tt_02765	KT_03397	L241_00734	M-2023_00780	M-D4C2_03389	MGYG_00764	MM1680_00852	MM50821_00186	MMS2018_00746	MP63_00817	N18-001_00771	OT11_00777	QL588_00742	RB11_03569	S164-3_01285	SDTA_00747	SMM01_03061
group_5662		hypothetical protein	229813_00776;229813_00775	2387_00760	41_00826	516602_00723	A19_03191	ATCC25830_00744	CK_03571	CTX51T_00747	DSM30164_00668;DSM30164_00669	DW0148_03450	DZ1_03264	FAM24671_03400	FAM24675_03316;FAM24675_03315	FDAARGOS_00321	GDMM86_03253	GN28_00859	HIS2824_03222	Jiangxi_00732;Jiangxi_00733	KC-Tt_02761;KC-Tt_02760	KT_03393	L241_00738	M-2023_00785	M-D4C2_03385	MGYG_00768	MM1680_00848	MM50821_00182	MMS2018_00750	MP63_00821	N18-001_00775	OT11_00781;OT11_00782	QL588_00750	RB11_03564	S164-3_01281	SDTA_00751	SMM01_03057
sutR_3~~~sutR_1	sutR_3;sutR_1	HTH-type transcriptional regulator SutR	229813_01162	2387_01263	41_01232	516602_01210	A19_02777	ATCC25830_01148	CK_03168	CTX51T_01240	DSM30164_01082	DW0148_03035	DZ1_02746	FAM24671_02856	FAM24675_02818	FDAARGOS_00852	GDMM86_02602	GN28_01339	HIS2824_02801	Jiangxi_01094	KC-Tt_02404	KT_02973	L241_01089	M-2023_01182	M-D4C2_02815	MGYG_01195	MM1680_00488	MM50821_03789	MMS2018_01223	MP63_01236	N18-001_01199	OT11_01249	QL588_01240	RB11_03154	S164-3_00870	SDTA_01155	SMM01_02591
group_5660		hypothetical protein	229813_03223	2387_03265	41_03136	516602_03384	A19_00673	ATCC25830_03114	CK_01112	CTX51T_03324	DSM30164_02969	DW0148_00697	DZ1_00755	FAM24671_00717	FAM24675_00703	FDAARGOS_02857	GDMM86_00695	GN28_03335	HIS2824_00728	Jiangxi_03041	KC-Tt_00554	KT_01106	L241_03070	M-2023_03110	M-D4C2_00733	MGYG_03171	MM1680_02277	MM50821_01684	MMS2018_03257	MP63_03209	N18-001_03144	OT11_03398	QL588_03154	RB11_01285	S164-3_02724	SDTA_03159	SMM01_00697
group_5659		hypothetical protein	229813_03381	2387_03421	41_03293	516602_03544	A19_00509	ATCC25830_03270	CK_00955	CTX51T_03486	DSM30164_03127	DW0148_00540	DZ1_00598	FAM24671_00538	FAM24675_00544	FDAARGOS_03014	GDMM86_00540	GN28_03492	HIS2824_00566	Jiangxi_03197	KC-Tt_00397	KT_00951	L241_03226	M-2023_03267	M-D4C2_00570	MGYG_03327	MM1680_02118	MM50821_01526	MMS2018_03413	MP63_03365	N18-001_03302	OT11_03556	QL588_03308	RB11_01125	S164-3_02565	SDTA_03315	SMM01_00541
dmlR_7~~~dmlR_4~~~dmlR_8~~~dmlR_3	dmlR_7;dmlR_4;dmlR_8;dmlR_3	HTH-type transcriptional regulator DmlR	229813_01109	2387_01210	41_01178	516602_01095	A19_02853	ATCC25830_01095	CK_03221	CTX51T_01088	DSM30164_00965	DW0148_03113	DZ1_02881	FAM24671_03001	FAM24675_02899	FDAARGOS_00733	GDMM86_02726	GN28_01288	HIS2824_02878	Jiangxi_01041	KC-Tt_02457	KT_03091	L241_01036	M-2023_01130	M-D4C2_02892	MGYG_01066	MM1680_00540	MM50821_03943	MMS2018_01170	MP63_01120	N18-001_01078	OT11_01080	QL588_01186	RB11_03205	S164-3_00922	SDTA_01102	SMM01_02710
cueR_1~~~cueR_2	cueR_1;cueR_2	HTH-type transcriptional regulator CueR	229813_01933	2387_02072	41_01865	516602_02020	A19_01984	ATCC25830_01900	CK_02436	CTX51T_01990	DSM30164_01773	DW0148_02271	DZ1_02128	FAM24671_02116	FAM24675_02074	FDAARGOS_01523	GDMM86_01948	GN28_01978	HIS2824_02102	Jiangxi_01832	KC-Tt_01706	KT_02297	L241_01848	M-2023_01834	M-D4C2_02087	MGYG_01930	MM1680_03670	MM50821_03098	MMS2018_01970	MP63_02007	N18-001_01949	OT11_01998	QL588_01896	RB11_02510	S164-3_00175	SDTA_01874	SMM01_01887
btuB_1~~~btuB_3	btuB_1;btuB_3	Vitamin B12 transporter BtuB	229813_02108	2387_02185	41_01993	516602_02133	A19_01852	ATCC25830_02013	CK_02322	CTX51T_02121	DSM30164_01887	DW0148_02132	DZ1_02000	FAM24671_01976	FAM24675_01932	FDAARGOS_01640	GDMM86_01843	GN28_02085	HIS2824_01968	Jiangxi_01945	KC-Tt_01594	KT_02184	L241_01961	M-2023_01945	M-D4C2_01954	MGYG_02043	MM1680_03556	MM50821_02987	MMS2018_02082	MP63_02121	N18-001_02062	OT11_02109	QL588_02011	RB11_02392	S164-3_00062	SDTA_01986	SMM01_01775
mrcA	mrcA	Penicillin-binding protein 1A	229813_00104	2387_00112	41_00076	516602_00072	A19_00077	ATCC25830_00089	CK_00457	CTX51T_03918	DSM30164_03418	DW0148_00095	DZ1_00118	FAM24671_00078	FAM24675_00094	FDAARGOS_03553	GDMM86_03964	GN28_00075	HIS2824_00076	Jiangxi_00078	KC-Tt_03444	KT_00451	L241_00073	M-2023_00088	M-D4C2_00136	MGYG_00072	MM1680_01528	MM50821_00905	MMS2018_00075	MP63_00080	N18-001_00105	OT11_00075	QL588_00075	RB11_00528	S164-3_01948	SDTA_00075	SMM01_03715
group_5652		hypothetical protein	229813_03383	2387_03423	41_03295	516602_03546	A19_00507	ATCC25830_03272	CK_00953	CTX51T_03488	DSM30164_03129	DW0148_00538	DZ1_00596	FAM24671_00536	FAM24675_00542	FDAARGOS_03016	GDMM86_00538	GN28_03494	HIS2824_00564	Jiangxi_03199	KC-Tt_00395	KT_00949	L241_03228	M-2023_03269	M-D4C2_00568	MGYG_03329	MM1680_02116	MM50821_01524	MMS2018_03415	MP63_03367	N18-001_03304	OT11_03558	QL588_03310	RB11_01123	S164-3_02563	SDTA_03317	SMM01_00539
papK	papK;	Fimbrial adapter PapK;hypothetical protein	229813_00567	2387_00568	41_00608	516602_00530	A19_03415	ATCC25830_00551	CK_00005	CTX51T_00544	DSM30164_00475	DW0148_03674	DZ1_03473	FAM24671_03671	FAM24675_03527	FDAARGOS_00100	GDMM86_03472	GN28_00542	HIS2824_03430	Jiangxi_00539	KC-Tt_02979	KT_03586	L241_00545	M-2023_00562	M-D4C2_03593	MGYG_00556	MM1680_01039	MM50821_00424	MMS2018_00559	MP63_00540	N18-001_00584	OT11_00557	QL588_00557	RB11_00066	S164-3_01472	SDTA_00559	SMM01_03250
occR	occR	Octopine catabolism/uptake operon regulatory protein OccR	229813_03025	2387_03061	41_02920	516602_03095	A19_00861	ATCC25830_02910	CK_01305	CTX51T_03135	DSM30164_02773	DW0148_00892	DZ1_00972	FAM24671_00923	FAM24675_00909	FDAARGOS_02646	GDMM86_00920	GN28_03126	HIS2824_00915	Jiangxi_02846	KC-Tt_00773	KT_01312	L241_02867	M-2023_02902	M-D4C2_00922	MGYG_02968	MM1680_02625	MM50821_01977	MMS2018_03037	MP63_02989	N18-001_02939	OT11_03062	QL588_02966	RB11_01494	S164-3_02930	SDTA_02939	SMM01_00903
ybaN	ybaN	Inner membrane protein YbaN	229813_01623	2387_01821	41_01610	516602_01705	A19_02337	ATCC25830_01649	CK_02687	CTX51T_01735	DSM30164_01524	DW0148_02589	DZ1_02383	FAM24671_02372	FAM24675_02331	FDAARGOS_01273	GDMM86_02204	GN28_01726	HIS2824_02359	Jiangxi_01582	KC-Tt_01955	KT_02550	L241_01536	M-2023_01583	M-D4C2_02343	MGYG_01679	MM1680_00048	MM50821_03349	MMS2018_01719	MP63_01756	N18-001_01635	OT11_01692	QL588_01580	RB11_02762	S164-3_00425	SDTA_01624	SMM01_02138
fliT	fliT	Flagellar protein FliT	229813_02371	2387_02434	41_02276	516602_02507	A19_01539	ATCC25830_02335	CK_01958	CTX51T_02441	DSM30164_02179	DW0148_01730	DZ1_01644	FAM24671_01632	FAM24675_01614	FDAARGOS_01973	GDMM86_01549	GN28_02525	HIS2824_01591	Jiangxi_02259	KC-Tt_01357	KT_01888	L241_02247	M-2023_02293	M-D4C2_01595	MGYG_02390	MM1680_03210	MM50821_02640	MMS2018_02467	MP63_02417	N18-001_02363	OT11_02456	QL588_02337	RB11_02084	S164-3_03556	SDTA_02370	SMM01_01478
group_5649		hypothetical protein	229813_01910	2387_02049	41_01838	516602_01997	A19_02012	ATCC25830_01877	CK_02459	CTX51T_01962	DSM30164_01750	DW0148_02299	DZ1_02156	FAM24671_02144	FAM24675_02103	FDAARGOS_01500	GDMM86_01975	GN28_01955	HIS2824_02131	Jiangxi_01809	KC-Tt_01729	KT_02320	L241_01825	M-2023_01810	M-D4C2_02115	MGYG_01907	MM1680_03693	MM50821_03122	MMS2018_01947	MP63_01984	N18-001_01926	OT11_01974	QL588_01870	RB11_02533	S164-3_00198	SDTA_01851	SMM01_01910
mtnK_2~~~mtnK_1~~~mtnK~~~drdK	mtnK_2;mtnK_1;mtnK;drdK	Methylthioribose kinase;5-deoxyribose kinase	229813_00951	2387_01072	41_01049	516602_00974	A19_02980	ATCC25830_00974	CK_03394	CTX51T_00961	DSM30164_00845	DW0148_03244	DZ1_03010	FAM24671_03134	FAM24675_03079	FDAARGOS_00608	GDMM86_03038;GDMM86_03039	GN28_01166	HIS2824_03010;HIS2824_03011	Jiangxi_00907	KC-Tt_02577	KT_03214	L241_00915	M-2023_01009	M-D4C2_03060	MGYG_00945	MM1680_00662	MM50821_04063	MMS2018_01050	MP63_01000	N18-001_00957	OT11_00961	QL588_01066	RB11_03331	S164-3_01043	SDTA_00982	SMM01_02830
icsA	;icsA	hypothetical protein;Outer membrane protein IcsA autotransporter	229813_00581	2387_00582	41_00622	516602_00544	A19_03401	ATCC25830_00565	CK_03799	CTX51T_00558	DSM30164_00489	DW0148_03659	DZ1_03459	FAM24671_03656	FAM24675_03512	FDAARGOS_00114	GDMM86_03458	GN28_00557	HIS2824_03416	Jiangxi_00553	KC-Tt_02965	KT_03572	L241_00559	M-2023_00576	M-D4C2_03579	MGYG_00570	MM1680_01025	MM50821_00410	MMS2018_00573	MP63_00554	N18-001_00598	OT11_00571	QL588_00572	RB11_00081;RB11_00080	S164-3_01458	SDTA_00573	SMM01_03236
group_5645	yheS_2	putative ABC transporter ATP-binding protein YheS	229813_01924	2387_02063	41_01852	516602_02011	A19_01998	ATCC25830_01891	CK_02445	CTX51T_01976	DSM30164_01764	DW0148_02285	DZ1_02142	FAM24671_02130	FAM24675_02088	FDAARGOS_01514	GDMM86_01961	GN28_01969	HIS2824_02117	Jiangxi_01823	KC-Tt_01715	KT_02306	L241_01839	M-2023_01824	M-D4C2_02101	MGYG_01921	MM1680_03679	MM50821_03108	MMS2018_01961	MP63_01998	N18-001_01940	OT11_01988	QL588_01884	RB11_02519	S164-3_00184	SDTA_01865	SMM01_01896
speF_1~~~speF_2~~~speC	speF_1;speF_2;speC	Inducible ornithine decarboxylase;Constitutive ornithine decarboxylase	229813_02657	2387_02693	41_02537	516602_02734	A19_01276	ATCC25830_02550	CK_01671	CTX51T_02727	DSM30164_02400	DW0148_01372	DZ1_01383	FAM24671_01346	FAM24675_01330	FDAARGOS_02190	GDMM86_01306	GN28_02757	HIS2824_01327	Jiangxi_02479	KC-Tt_01141	KT_01672	L241_02462	M-2023_02535	M-D4C2_01332	MGYG_02605	MM1680_02994	MM50821_02408	MMS2018_02677	MP63_02631	N18-001_02575	OT11_02690	QL588_02559	RB11_01868;RB11_01867	S164-3_03344	SDTA_02580	SMM01_01262
group_5644		hypothetical protein	229813_01795	2387_01934	41_01721	516602_01883	A19_02125	ATCC25830_01763	CK_02573	CTX51T_01849	DSM30164_01635	DW0148_02413	DZ1_02271	FAM24671_02258	FAM24675_02217	FDAARGOS_01386	GDMM86_02091	GN28_01841	HIS2824_02246	Jiangxi_01695	KC-Tt_01842	KT_02436	L241_01711	M-2023_01696	M-D4C2_02230	MGYG_01793	MM1680_03808	MM50821_03237	MMS2018_01832	MP63_01870	N18-001_01812	OT11_01861	QL588_01753	RB11_02650	S164-3_00312	SDTA_01737	SMM01_02024
dmlR_2~~~dmlR_7~~~dmlR_8	dmlR_2;dmlR_7;dmlR_8	HTH-type transcriptional regulator DmlR	229813_03026	2387_03062	41_02921	516602_03096	A19_00860	ATCC25830_02911	CK_01304	CTX51T_03136	DSM30164_02774	DW0148_00891	DZ1_00971	FAM24671_00922	FAM24675_00908	FDAARGOS_02647	GDMM86_00919	GN28_03127	HIS2824_00914	Jiangxi_02847	KC-Tt_00772	KT_01311	L241_02868	M-2023_02903	M-D4C2_00921	MGYG_02969	MM1680_02624	MM50821_01976	MMS2018_03038	MP63_02990	N18-001_02940	OT11_03063	QL588_02967	RB11_01493	S164-3_02929	SDTA_02940	SMM01_00902
prgK	;prgK	hypothetical protein;Lipoprotein PrgK	229813_00487	2387_00491	41_00523	516602_00450	A19_03499	ATCC25830_00471	CK_00085	CTX51T_00459	DSM30164_00394	DW0148_03761	DZ1_03558	FAM24671_03760	FAM24675_03615	FDAARGOS_00020	GDMM86_03560	GN28_00460	HIS2824_03515	Jiangxi_00460	KC-Tt_03059	KT_00040	L241_00464	M-2023_00481	M-D4C2_03680	MGYG_00476	MM1680_01119	MM50821_00504	MMS2018_00479	MP63_00460	N18-001_00503	OT11_00476	QL588_00475	RB11_00118	S164-3_01552	SDTA_00479	SMM01_03330
hybE	hybE	Hydrogenase-2 operon protein HybE	229813_00769	2387_00754	41_00819	516602_00717	A19_03197	ATCC25830_00738	CK_03581	CTX51T_00741	DSM30164_00662	DW0148_03457	DZ1_03270	FAM24671_03407	FAM24675_03323	FDAARGOS_00315	GDMM86_03265	GN28_00852	HIS2824_03228	Jiangxi_00726	KC-Tt_02767	KT_03399	L241_00732	M-2023_00778	M-D4C2_03391	MGYG_00762	MM1680_00854	MM50821_00188	MMS2018_00744	MP63_00815	N18-001_00769	OT11_00775	QL588_00740	RB11_03571	S164-3_01287	SDTA_00745	SMM01_03063
group_5633		hypothetical protein	229813_02033	2387_02112	41_01906	516602_02060	A19_01948	ATCC25830_01940	CK_02396	CTX51T_02026	DSM30164_01813	DW0148_02234	DZ1_02094	FAM24671_02077	FAM24675_02035	FDAARGOS_01568	GDMM86_01922	GN28_02018	HIS2824_02068	Jiangxi_01871	KC-Tt_01668	KT_02257	L241_01888	M-2023_01872	M-D4C2_02053	MGYG_01970	MM1680_03629	MM50821_03059	MMS2018_02010	MP63_02048	N18-001_01989	OT11_02037	QL588_01932	RB11_02471	S164-3_00135	SDTA_01914	SMM01_01847
dsdC	dsdC	HTH-type transcriptional regulator DsdC	229813_01486	2387_01682	41_01471	516602_01567	A19_02493	ATCC25830_01511	CK_02824	CTX51T_01590	DSM30164_01383	DW0148_02736	DZ1_02525	FAM24671_02521	FAM24675_02481	FDAARGOS_01137	GDMM86_02345	GN28_01587	HIS2824_02510	Jiangxi_01445	KC-Tt_02093	KT_02689	L241_01398	M-2023_01445	M-D4C2_02493	MGYG_01541	MM1680_00186	MM50821_03484	MMS2018_01582	MP63_01619	N18-001_01499	OT11_01557	QL588_01443	RB11_02901	S164-3_00561	SDTA_01487	SMM01_02276
group_5631		hypothetical protein	229813_00537	2387_00541	41_00578	516602_00500	A19_03445	ATCC25830_00522	CK_00035	CTX51T_00514	DSM30164_00444	DW0148_03705	DZ1_03504	FAM24671_03702	FAM24675_03558	FDAARGOS_00070	GDMM86_03504	GN28_00511	HIS2824_03461	Jiangxi_00509	KC-Tt_03009	KT_03617	L241_00514	M-2023_00532	M-D4C2_03625	MGYG_00526	MM1680_01069	MM50821_00454	MMS2018_00529	MP63_00510	N18-001_00554	OT11_00527	QL588_00527	RB11_00036	S164-3_01502	SDTA_00529	SMM01_03280
group_5629		hypothetical protein	229813_03864	2387_03923	41_03720	516602_04064	A19_03931	ATCC25830_03727	CK_00536	CTX51T_00036	DSM30164_03674	DW0148_04178	DZ1_03978	FAM24671_04186	FAM24675_04092	FDAARGOS_03449	GDMM86_00100	GN28_03924	HIS2824_03993	Jiangxi_03619	KC-Tt_03526	KT_00532	L241_03672	M-2023_03702	M-D4C2_04132;M-D4C2_04131	MGYG_03748	MM1680_01880	MM50821_01001	MMS2018_03836	MP63_03812	N18-001_03781	OT11_04033	QL588_03778	RB11_00638	S164-3_02076	SDTA_03738	SMM01_00064
mdtL~~~mdtL_2	mdtL;mdtL_2	Multidrug resistance protein MdtL	229813_03623	2387_03639	41_03474	516602_03783	A19_00329	ATCC25830_03488	CK_00774	CTX51T_03668	DSM30164_00066	DW0148_00347	DZ1_00360	FAM24671_00337	FAM24675_00348	FDAARGOS_03207	GDMM86_00356	GN28_03671	HIS2824_00327	Jiangxi_03377	KC-Tt_00218	KT_00771	L241_03406	M-2023_03446	M-D4C2_00386	MGYG_03507	MM1680_01625	MM50821_01289	MMS2018_03594	MP63_03573	N18-001_03528	OT11_03788	QL588_03537	RB11_00893	S164-3_02331	SDTA_03496	SMM01_00302
yihI	yihI	Der GTPase-activating protein YihI	229813_03758	2387_03774	41_03613	516602_03917	A19_00175	ATCC25830_03622	CK_00639	CTX51T_03820	DSM30164_03567	DW0148_00193	DZ1_00214	FAM24671_00176	FAM24675_00194	FDAARGOS_03343	GDMM86_00207	GN28_03807	HIS2824_00173	Jiangxi_03513	KC-Tt_00083	KT_00637	L241_03540	M-2023_03580	M-D4C2_00234	MGYG_03642	MM1680_01761	MM50821_01153	MMS2018_03730	MP63_03709	N18-001_03663	OT11_03924	QL588_03674	RB11_00757	S164-3_02196	SDTA_03632	SMM01_00169
fimD_7~~~fimD_6~~~lpfC_2~~~lpfC~~~yraJ~~~sfmD_1~~~sfmD_2	fimD_7;fimD_6;lpfC'_2;lpfC';yraJ;;sfmD_1;sfmD_2	Outer membrane usher protein FimD;putative outer membrane usher protein LpfC';Outer membrane usher protein YraJ;hypothetical protein;Outer membrane usher protein SfmD	229813_01375	2387_01527	41_01382	516602_01469	A19_02629	ATCC25830_01350	CK_02922	CTX51T_01530	DSM30164_01287	DW0148_02843	DZ1_02595;DZ1_02596	FAM24671_02635;FAM24671_02636	FAM24675_02592;FAM24675_02593	FDAARGOS_01040	GDMM86_02392	GN28_01544	HIS2824_02611	Jiangxi_01270	KC-Tt_02202	KT_02787	L241_01288	M-2023_01338	M-D4C2_02665;M-D4C2_02664	MGYG_01395	MM1680_00230	MM50821_03587	MMS2018_01485	MP63_01490	N18-001_01455	OT11_01456	QL588_01396	RB11_02945	S164-3_00605	SDTA_01390	SMM01_02388
hslR	hslR	Heat shock protein 15	229813_00101	2387_00109	41_00073	516602_00069	A19_00074	ATCC25830_00086	CK_00460	CTX51T_03921	DSM30164_03421	DW0148_00092	DZ1_00115	FAM24671_00075	FAM24675_00091	FDAARGOS_03550	GDMM86_03967	GN28_00072	HIS2824_00073	Jiangxi_00075	KC-Tt_03447	KT_00454	L241_00070	M-2023_00085	M-D4C2_00133	MGYG_00069	MM1680_01531	MM50821_00908	MMS2018_00072	MP63_00077	N18-001_00102	OT11_00072	QL588_00072	RB11_00531	S164-3_01951	SDTA_00072	SMM01_03718
mdaB	mdaB	NADPH:quinone oxidoreductase MdaB	229813_02519	2387_02515	41_02358	516602_02588	A19_01462	ATCC25830_02416	CK_01879	CTX51T_02518	DSM30164_02259	DW0148_01575	DZ1_01562	FAM24671_01551	FAM24675_01533	FDAARGOS_02055	GDMM86_01470	GN28_02605	HIS2824_01513	Jiangxi_02339	KC-Tt_01276	KT_01807	L241_02328	M-2023_02374	M-D4C2_01517	MGYG_02471	MM1680_03129	MM50821_02558	MMS2018_02546	MP63_02496	N18-001_02442	OT11_02540	QL588_02416	RB11_02003	S164-3_03477	SDTA_02449	SMM01_01397
group_5627		hypothetical protein	229813_02962	2387_02998	41_02860	516602_03032	A19_00945	ATCC25830_02847	CK_01368	CTX51T_03051	DSM30164_02710	DW0148_00976	DZ1_01057	FAM24671_01011	FAM24675_00995	FDAARGOS_02583	GDMM86_00991	GN28_03064	HIS2824_00999	Jiangxi_02784	KC-Tt_00836	KT_01375	L241_02804	M-2023_02839	M-D4C2_01006	MGYG_02905	MM1680_02688	MM50821_02041	MMS2018_02973	MP63_02926	N18-001_02879	OT11_02998	QL588_02903	RB11_01558	S164-3_02993	SDTA_02875	SMM01_00966
group_5625		hypothetical protein	229813_03635	2387_03651	41_03487	516602_03795	A19_00315	ATCC25830_03500	CK_00762	CTX51T_03682	DSM30164_00054	DW0148_00333	DZ1_00346	FAM24671_00322	FAM24675_00334	FDAARGOS_03219	GDMM86_00343	GN28_03683	HIS2824_00313	Jiangxi_03389	KC-Tt_00206	KT_00759	L241_03418	M-2023_03458	M-D4C2_00372	MGYG_03519	MM1680_01637	MM50821_01277	MMS2018_03606	MP63_03585	N18-001_03540	OT11_03800	QL588_03550	RB11_00881	S164-3_02319	SDTA_03508	SMM01_00290
group_5624		hypothetical protein	229813_02044	2387_02123	41_01922	516602_02071	A19_01928	ATCC25830_01951	CK_02385	CTX51T_02044	DSM30164_01824	DW0148_02215	DZ1_02076	FAM24671_02059	FAM24675_02015	FDAARGOS_01579	GDMM86_01906	GN28_02029	HIS2824_02050	Jiangxi_01882	KC-Tt_01657	KT_02246	L241_01899	M-2023_01883	M-D4C2_02035	MGYG_01981	MM1680_03618	MM50821_03048	MMS2018_02021	MP63_02059	N18-001_02000	OT11_02048	QL588_01943	RB11_02460	S164-3_00124	SDTA_01925	SMM01_01836
ahcY	ahcY	Adenosylhomocysteinase	229813_02079	2387_02156	41_01965	516602_02104	A19_01880	ATCC25830_01984	CK_02351	CTX51T_02093	DSM30164_01858	DW0148_02160	DZ1_02028	FAM24671_02004	FAM24675_01960	FDAARGOS_01612	GDMM86_01870	GN28_02060	HIS2824_01996	Jiangxi_01916	KC-Tt_01623	KT_02213	L241_01932	M-2023_01917	M-D4C2_01982	MGYG_02014	MM1680_03585	MM50821_03016	MMS2018_02054	MP63_02092	N18-001_02033	OT11_02080	QL588_01984	RB11_02421	S164-3_00091	SDTA_01958	SMM01_01804
rbsR_2~~~purR_1~~~cytR_2~~~rbsR_1	rbsR_2;purR_1;cytR_2;rbsR_1	Ribose operon repressor;HTH-type transcriptional repressor PurR;HTH-type transcriptional repressor CytR	229813_03189	2387_03231	41_03096	516602_03350	A19_00712	ATCC25830_03080	CK_01147	CTX51T_03284	DSM30164_02934	DW0148_00738	DZ1_00793	FAM24671_00757	FAM24675_00745	FDAARGOS_02822	GDMM86_00732	GN28_03300	HIS2824_00766	Jiangxi_03007	KC-Tt_00588	KT_01140	L241_03036	M-2023_03075	M-D4C2_00771	MGYG_03137	MM1680_02312	MM50821_01719	MMS2018_03222	MP63_03174	N18-001_03110	OT11_03363	QL588_03118	RB11_01320	S164-3_02758	SDTA_03124	SMM01_00731
group_5622		hypothetical protein	229813_03192	2387_03234	41_03099	516602_03353	A19_00709	ATCC25830_03083	CK_01144	CTX51T_03287	DSM30164_02938	DW0148_00735	DZ1_00790	FAM24671_00754	FAM24675_00741	FDAARGOS_02825	GDMM86_00729	GN28_03303	HIS2824_00763	Jiangxi_03010	KC-Tt_00585	KT_01137	L241_03039	M-2023_03078	M-D4C2_00768	MGYG_03140	MM1680_02309	MM50821_01716	MMS2018_03225	MP63_03177	N18-001_03113	OT11_03366	QL588_03121	RB11_01316	S164-3_02755	SDTA_03127	SMM01_00728
ampC	ampC	Beta-lactamase	229813_00772	2387_00757	41_00822	516602_00720	A19_03194	ATCC25830_00741	CK_03578	CTX51T_00744	DSM30164_00665	DW0148_03454	DZ1_03267	FAM24671_03404	FAM24675_03320	FDAARGOS_00318	GDMM86_03262	GN28_00855	HIS2824_03225	Jiangxi_00729	KC-Tt_02764	KT_03396	L241_00735	M-2023_00781	M-D4C2_03388	MGYG_00765	MM1680_00851	MM50821_00185	MMS2018_00747	MP63_00818	N18-001_00772	OT11_00778	QL588_00743	RB11_03568	S164-3_01284	SDTA_00748	SMM01_03060
pgm	pgm	Phosphoglucomutase	229813_02894	2387_02930	41_02792	516602_02964	A19_01013	ATCC25830_02780	CK_01439	CTX51T_02983	DSM30164_02642	DW0148_01108	DZ1_01125	FAM24671_01079	FAM24675_01064	FDAARGOS_02459	GDMM86_01059	GN28_02996	HIS2824_01067	Jiangxi_02716	KC-Tt_00904	KT_01443	L241_02736	M-2023_02771	M-D4C2_01074	MGYG_02835	MM1680_02756	MM50821_02109	MMS2018_02906	MP63_02859	N18-001_02811	OT11_02930	QL588_02834	RB11_01627	S164-3_03061	SDTA_02808	SMM01_01033
ydcO	ydcO	Inner membrane protein YdcO	229813_01163	2387_01264	41_01233	516602_01211	A19_02776	ATCC25830_01149	CK_03167	CTX51T_01241	DSM30164_01083	DW0148_03034	DZ1_02745	FAM24671_02855	FAM24675_02817	FDAARGOS_00853	GDMM86_02601	GN28_01340	HIS2824_02800	Jiangxi_01095	KC-Tt_02403	KT_02972	L241_01090	M-2023_01183	M-D4C2_02814	MGYG_01196	MM1680_00487	MM50821_03788	MMS2018_01224	MP63_01237	N18-001_01200	OT11_01250	QL588_01241	RB11_03153	S164-3_00869	SDTA_01156	SMM01_02590
yfeY	yfeY	putative protein YfeY	229813_02532	2387_02527	41_02371	516602_02600	A19_01431	ATCC25830_02428	CK_01867	CTX51T_02549	DSM30164_02272	DW0148_01544	DZ1_01531	FAM24671_01519	FAM24675_01502	FDAARGOS_02068	GDMM86_01457	GN28_02617	HIS2824_01482	Jiangxi_02352	KC-Tt_01264	KT_01795	L241_02340	M-2023_02386	M-D4C2_01486	MGYG_02483	MM1680_03117	MM50821_02546	MMS2018_02558	MP63_02509	N18-001_02454	OT11_02552	QL588_02446	RB11_01991	S164-3_03465	SDTA_02461	SMM01_01385
btuF_1~~~btuF_4~~~btuF_5~~~btuF_2	;btuF_1;btuF_4;btuF_5;btuF_2	hypothetical protein;Vitamin B12-binding protein	229813_03224	2387_03266	41_03137	516602_03385	A19_00672	ATCC25830_03115	CK_01111	CTX51T_03325	DSM30164_02970	DW0148_00696	DZ1_00754	FAM24671_00716	FAM24675_00702	FDAARGOS_02858	GDMM86_00694	GN28_03336	HIS2824_00727	Jiangxi_03042	KC-Tt_00553	KT_01105	L241_03071	M-2023_03111	M-D4C2_00732	MGYG_03172	MM1680_02276	MM50821_01683	MMS2018_03258	MP63_03210	N18-001_03145	OT11_03399	QL588_03155	RB11_01284	S164-3_02723	SDTA_03160	SMM01_00696
recC	recC	RecBCD enzyme subunit RecC	229813_03380	2387_03420	41_03292	516602_03543	A19_00510	ATCC25830_03269	CK_00956	CTX51T_03485	DSM30164_03126	DW0148_00541	DZ1_00599	FAM24671_00539	FAM24675_00545	FDAARGOS_03013	GDMM86_00541	GN28_03491	HIS2824_00567	Jiangxi_03196	KC-Tt_00398	KT_00952	L241_03225	M-2023_03266	M-D4C2_00571	MGYG_03326	MM1680_02119	MM50821_01527	MMS2018_03412	MP63_03364	N18-001_03301	OT11_03555	QL588_03307	RB11_01126	S164-3_02566	SDTA_03314	SMM01_00542
gspF~~~epsF	gspF;epsF	Putative type II secretion system protein F;Type II secretion system protein F	229813_01025	2387_01147	41_01128	516602_01049	A19_02908	ATCC25830_01049	CK_03267	CTX51T_01034	DSM30164_00919	DW0148_03170	DZ1_02937	FAM24671_03059	FAM24675_02954	FDAARGOS_00683	GDMM86_02959	GN28_01241	HIS2824_02938	Jiangxi_00995	KC-Tt_02503	KT_03139	L241_00990	M-2023_01084	M-D4C2_02988	MGYG_01020	MM1680_00586	MM50821_03989	MMS2018_01124	MP63_01074	N18-001_01032	OT11_01034	QL588_01140	RB11_03257	S164-3_00968	SDTA_01056	SMM01_02756
mdlB	mdlB	Multidrug resistance-like ATP-binding protein MdlB	229813_00842	2387_00866	41_00892	516602_00789	A19_03121	ATCC25830_00810	CK_03504	CTX51T_00820	DSM30164_00735	DW0148_03384	DZ1_03192	FAM24671_03334	FAM24675_03247	FDAARGOS_00388	GDMM86_03188	GN28_00986	HIS2824_03148	Jiangxi_00799	KC-Tt_02687	KT_03327	L241_00804	M-2023_00851	M-D4C2_03274	MGYG_00834	MM1680_00777	MM50821_00116	MMS2018_00816	MP63_00887	N18-001_00845	OT11_00848	QL588_00816	RB11_03494	S164-3_01211	SDTA_00817	SMM01_02991
group_5609		hypothetical protein	229813_01108	2387_01209	41_01177	516602_01094	A19_02854	ATCC25830_01094	CK_03222	CTX51T_01087	DSM30164_00964	DW0148_03114	DZ1_02882	FAM24671_03002	FAM24675_02900	FDAARGOS_00732	GDMM86_02727	GN28_01287	HIS2824_02879	Jiangxi_01040	KC-Tt_02458	KT_03092	L241_01035	M-2023_01129	M-D4C2_02893	MGYG_01065	MM1680_00541	MM50821_03944	MMS2018_01169	MP63_01119	N18-001_01077	OT11_01079	QL588_01185	RB11_03206	S164-3_00923	SDTA_01101	SMM01_02711
group_5608		hypothetical protein	229813_01934	2387_02073	41_01866	516602_02021	A19_01983	ATCC25830_01901	CK_02435	CTX51T_01991	DSM30164_01774	DW0148_02270	DZ1_02127	FAM24671_02115	FAM24675_02073	FDAARGOS_01524	GDMM86_01947	GN28_01979	HIS2824_02101	Jiangxi_01833	KC-Tt_01705	KT_02296	L241_01849	M-2023_01835	M-D4C2_02086	MGYG_01931	MM1680_03669	MM50821_03097	MMS2018_01971	MP63_02008	N18-001_01950	OT11_01999	QL588_01897	RB11_02509	S164-3_00174	SDTA_01875	SMM01_01886
group_5607		hypothetical protein	229813_01119	2387_01220	41_01188	516602_01105	A19_02822	ATCC25830_01105	CK_03211	CTX51T_01119	DSM30164_00975	DW0148_03082	DZ1_02850	FAM24671_02970	FAM24675_02866	FDAARGOS_00743	GDMM86_02716	GN28_01297	HIS2824_02847	Jiangxi_01051	KC-Tt_02447	KT_03081	L241_01046	M-2023_01140	M-D4C2_02861	MGYG_01076	MM1680_00530	MM50821_03933	MMS2018_01180	MP63_01130	N18-001_01088	OT11_01091	QL588_01197	RB11_03195	S164-3_00912	SDTA_01112	SMM01_02700
anr	;anr	hypothetical protein;Transcriptional activator protein Anr	229813_02109	2387_02186	41_01994	516602_02134	A19_01851	ATCC25830_02014	CK_02321	CTX51T_02122	DSM30164_01888	DW0148_02131	DZ1_01999	FAM24671_01975	FAM24675_01931	FDAARGOS_01641	GDMM86_01842	GN28_02086	HIS2824_01967	Jiangxi_01946	KC-Tt_01593	KT_02183	L241_01962	M-2023_01946	M-D4C2_01953	MGYG_02044	MM1680_03555	MM50821_02986	MMS2018_02083	MP63_02122	N18-001_02063	OT11_02110	QL588_02012	RB11_02391	S164-3_00061	SDTA_01987	SMM01_01774
mdlC	mdlC	Benzoylformate decarboxylase	229813_01622	2387_01820	41_01609	516602_01704	A19_02338	ATCC25830_01648	CK_02688	CTX51T_01734	DSM30164_01523	DW0148_02590	DZ1_02384	FAM24671_02373	FAM24675_02332	FDAARGOS_01272	GDMM86_02205	GN28_01725	HIS2824_02360	Jiangxi_01581	KC-Tt_01956	KT_02551	L241_01535	M-2023_01582	M-D4C2_02344	MGYG_01678	MM1680_00049	MM50821_03350	MMS2018_01718	MP63_01755	N18-001_01634	OT11_01691	QL588_01579	RB11_02763	S164-3_00426	SDTA_01623	SMM01_02139
yijE_2~~~yijE_1	yijE_2;yijE_1	putative cystine transporter YijE	229813_02034	2387_02113	41_01912	516602_02061	A19_01938	ATCC25830_01941	CK_02395	CTX51T_02034	DSM30164_01814	DW0148_02225	DZ1_02086	FAM24671_02069	FAM24675_02025	FDAARGOS_01569	GDMM86_01916	GN28_02019	HIS2824_02060	Jiangxi_01872	KC-Tt_01667	KT_02256	L241_01889	M-2023_01873	M-D4C2_02045	MGYG_01971	MM1680_03628	MM50821_03058	MMS2018_02011	MP63_02049	N18-001_01990	OT11_02038	QL588_01933	RB11_02470	S164-3_00134	SDTA_01915	SMM01_01846
group_5599		hypothetical protein	229813_00105	2387_00113	41_00077	516602_00073	A19_00078	ATCC25830_00090	CK_00456	CTX51T_03917	DSM30164_03417	DW0148_00096	DZ1_00119	FAM24671_00079	FAM24675_00095	FDAARGOS_03554	GDMM86_03963	GN28_00076	HIS2824_00077	Jiangxi_00079	KC-Tt_03443	KT_00450	L241_00074	M-2023_00089	M-D4C2_00137	MGYG_00073	MM1680_01527	MM50821_00904	MMS2018_00076	MP63_00081	N18-001_00106	OT11_00076	QL588_00076	RB11_00527	S164-3_01947	SDTA_00076	SMM01_03714
group_5596		hypothetical protein	229813_03384	2387_03424	41_03296	516602_03547	A19_00506	ATCC25830_03273	CK_00952	CTX51T_03489	DSM30164_03130	DW0148_00537	DZ1_00595	FAM24671_00535	FAM24675_00541	FDAARGOS_03017	GDMM86_00537	GN28_03495	HIS2824_00563	Jiangxi_03200	KC-Tt_00394	KT_00948	L241_03229	M-2023_03270	M-D4C2_00567	MGYG_03330	MM1680_02115	MM50821_01523	MMS2018_03416	MP63_03368	N18-001_03305	OT11_03559	QL588_03311	RB11_01122	S164-3_02562	SDTA_03318	SMM01_00538
ygiW	ygiW	Protein YgiW	229813_01862	2387_02001	41_01787	516602_01949	A19_02060	ATCC25830_01829	CK_02507	CTX51T_01914	DSM30164_01701	DW0148_02348	DZ1_02205	FAM24671_02193	FAM24675_02152	FDAARGOS_01451	GDMM86_02024	GN28_01906	HIS2824_02180	Jiangxi_01761	KC-Tt_01777	KT_02368	L241_01777	M-2023_01761	M-D4C2_02164	MGYG_01859	MM1680_03742	MM50821_03170	MMS2018_01898	MP63_01936	N18-001_01877	OT11_01926	QL588_01818	RB11_02583	S164-3_00247	SDTA_01803	SMM01_01958
sfmF	sfmF	putative fimbrial-like protein SfmF	229813_02670	2387_02706	41_02550	516602_02747	A19_01264	ATCC25830_02563	CK_01657	CTX51T_02739	DSM30164_02415	DW0148_01359	DZ1_01370	FAM24671_01333	FAM24675_01317	FDAARGOS_02204	GDMM86_01293	GN28_02770	HIS2824_01315	Jiangxi_02492	KC-Tt_01128	KT_01660	L241_02475	M-2023_02548	M-D4C2_01320	MGYG_02618	MM1680_02981	MM50821_02394	MMS2018_02690	MP63_02644	N18-001_02588	OT11_02704	QL588_02572	RB11_01854	S164-3_03331	SDTA_02593	SMM01_01249
yddG	yddG	Aromatic amino acid exporter YddG	229813_02271	2387_02345	41_02162	516602_02313	A19_01672	ATCC25830_02174	CK_02113	CTX51T_02300	DSM30164_02048	DW0148_01942	DZ1_01769	FAM24671_01783	FAM24675_01744	FDAARGOS_01851	GDMM86_01646	GN28_02362	HIS2824_01791	Jiangxi_02161	KC-Tt_01429	KT_01984	L241_02121	M-2023_02162	M-D4C2_01726	MGYG_02231	MM1680_03311	MM50821_02772	MMS2018_02337	MP63_02294	N18-001_02265	OT11_02325	QL588_02241	RB11_02184	S164-3_03654	SDTA_02241	SMM01_01566
group_5592	papH_2;papH_1	PAP fimbrial minor pilin protein	229813_00564	2387_00565	41_00605	516602_00527	A19_03418	ATCC25830_00550	CK_00008	CTX51T_00541	DSM30164_00472	DW0148_03677	DZ1_03476	FAM24671_03674	FAM24675_03530	FDAARGOS_00097	GDMM86_03475	GN28_00539	HIS2824_03433	Jiangxi_00536	KC-Tt_02982	KT_03590	L241_00541	M-2023_00559	M-D4C2_03597	MGYG_00553	MM1680_01042	MM50821_00427	MMS2018_00556	MP63_00537	N18-001_00581	OT11_00554	QL588_00554	RB11_00063	S164-3_01475	SDTA_00556	SMM01_03253
ychN	ychN	Protein YchN	229813_00851	2387_00875	41_00901	516602_00798	A19_03112	ATCC25830_00819	CK_03495	CTX51T_00829	DSM30164_00744	DW0148_03375	DZ1_03182	FAM24671_03323	FAM24675_03238	FDAARGOS_00397	GDMM86_03179	GN28_00995	HIS2824_03139	Jiangxi_00808	KC-Tt_02678	KT_03318	L241_00813	M-2023_00860	M-D4C2_03265	MGYG_00843	MM1680_00766	MM50821_00107	MMS2018_00825	MP63_00896	N18-001_00854	OT11_00857	QL588_00825	RB11_03485	S164-3_01202	SDTA_00826	SMM01_02982
lysA	lysA	Diaminopimelate decarboxylase	229813_03024	2387_03060	41_02919	516602_03094	A19_00862	ATCC25830_02909	CK_01306	CTX51T_03134	DSM30164_02772	DW0148_00893	DZ1_00973	FAM24671_00924	FAM24675_00910	FDAARGOS_02645	GDMM86_00921	GN28_03125	HIS2824_00916	Jiangxi_02845	KC-Tt_00774	KT_01313	L241_02866	M-2023_02901	M-D4C2_00923	MGYG_02967	MM1680_02626	MM50821_01978	MMS2018_03036	MP63_02988	N18-001_02938	OT11_03061	QL588_02965	RB11_01495	S164-3_02931	SDTA_02938	SMM01_00904
group_5591		hypothetical protein	229813_03863	2387_03922	41_03719	516602_04063	A19_03930	ATCC25830_03726	CK_00537	CTX51T_00037	DSM30164_03673	DW0148_04177	DZ1_03977	FAM24671_04185	FAM24675_04091	FDAARGOS_03448	GDMM86_00101	GN28_03923	HIS2824_03992	Jiangxi_03618	KC-Tt_03527	KT_00533	L241_03670;L241_03671	M-2023_03701	M-D4C2_04130	MGYG_03747	MM1680_01879	MM50821_01002	MMS2018_03835	MP63_03811	N18-001_03780	OT11_04032	QL588_03777	RB11_00639	S164-3_02077	SDTA_03737	SMM01_00065
group_5589		hypothetical protein	229813_03624	2387_03640	41_03475	516602_03784	A19_00328	ATCC25830_03489	CK_00773	CTX51T_03669	DSM30164_00065	DW0148_00346	DZ1_00359	FAM24671_00336	FAM24675_00347	FDAARGOS_03208	GDMM86_00355	GN28_03672	HIS2824_00326	Jiangxi_03378	KC-Tt_00217	KT_00770	L241_03407	M-2023_03447	M-D4C2_00385	MGYG_03508	MM1680_01626	MM50821_01288	MMS2018_03595	MP63_03574	N18-001_03529	OT11_03789	QL588_03538	RB11_00892	S164-3_02330	SDTA_03497	SMM01_00301
group_5588		hypothetical protein	229813_01624	2387_01822	41_01611	516602_01706	A19_02336	ATCC25830_01650	CK_02686	CTX51T_01736	DSM30164_01525	DW0148_02588	DZ1_02382	FAM24671_02371	FAM24675_02330	FDAARGOS_01274	GDMM86_02203	GN28_01727	HIS2824_02358	Jiangxi_01583	KC-Tt_01954	KT_02549	L241_01537	M-2023_01584	M-D4C2_02342	MGYG_01680	MM1680_00047	MM50821_03348	MMS2018_01720	MP63_01757	N18-001_01636	OT11_01693	QL588_01581	RB11_02761	S164-3_00424	SDTA_01625	SMM01_02137
fliS	fliS	Flagellar secretion chaperone FliS	229813_02370	2387_02433	41_02275	516602_02506	A19_01540	ATCC25830_02334	CK_01959	CTX51T_02440	DSM30164_02178	DW0148_01731	DZ1_01645	FAM24671_01633	FAM24675_01615	FDAARGOS_01972	GDMM86_01550	GN28_02524	HIS2824_01592	Jiangxi_02258	KC-Tt_01358	KT_01889	L241_02246	M-2023_02292	M-D4C2_01596	MGYG_02389	MM1680_03211	MM50821_02641	MMS2018_02466	MP63_02416	N18-001_02362	OT11_02455	QL588_02336	RB11_02085	S164-3_03557	SDTA_02369	SMM01_01479
mlc_1~~~mlc_2~~~mlc	mlc_1;mlc_2;mlc	Protein mlc	229813_01911	2387_02050	41_01839	516602_01998	A19_02011	ATCC25830_01878	CK_02458	CTX51T_01963	DSM30164_01751	DW0148_02298	DZ1_02155	FAM24671_02143	FAM24675_02101;FAM24675_02102	FDAARGOS_01501	GDMM86_01974	GN28_01956	HIS2824_02130	Jiangxi_01810	KC-Tt_01728	KT_02319	L241_01826	M-2023_01811	M-D4C2_02114	MGYG_01908	MM1680_03692	MM50821_03121	MMS2018_01948	MP63_01985	N18-001_01927	OT11_01975	QL588_01871	RB11_02532	S164-3_00197	SDTA_01852	SMM01_01909
yfcQ_3	yfcQ_3	putative fimbrial-like protein YfcQ	229813_00558	2387_00559	41_00599	516602_00521	A19_03424	ATCC25830_00544	CK_00014	CTX51T_00535	DSM30164_00466	DW0148_03683	DZ1_03482	FAM24671_03680	FAM24675_03536	FDAARGOS_00091	GDMM86_03481	GN28_00533	HIS2824_03439	Jiangxi_00530	KC-Tt_02988	KT_03596	L241_00535	M-2023_00553	M-D4C2_03603	MGYG_00547	MM1680_01048	MM50821_00433	MMS2018_00550	MP63_00531	N18-001_00575	OT11_00548	QL588_00548	RB11_00057	S164-3_01481	SDTA_00550	SMM01_03259
group_5583		hypothetical protein	229813_02358	2387_02420	41_02260	516602_02493	A19_01555	ATCC25830_02321	CK_01971	CTX51T_02425	DSM30164_02166	DW0148_01746	DZ1_01659	FAM24671_01648	FAM24675_01632	FDAARGOS_01960	GDMM86_01564	GN28_02512	HIS2824_01606	Jiangxi_02246	KC-Tt_01370	KT_01903	L241_02233	M-2023_02280	M-D4C2_01610	MGYG_02376	MM1680_03223	MM50821_02654	MMS2018_02454	MP63_02404	N18-001_02350	OT11_02443	QL588_02323	RB11_02097	S164-3_03569	SDTA_02357	SMM01_01491
group_5578		hypothetical protein	229813_00440	2387_00444	41_00478	516602_00404	A19_03555	ATCC25830_00425	CK_00130	CTX51T_00405	DSM30164_00347	DW0148_03808	DZ1_03611	FAM24671_03807	FAM24675_03663	FDAARGOS_03904	GDMM86_03618	GN28_00412	HIS2824_03570	Jiangxi_00413	KC-Tt_03105	KT_00086	L241_00418	M-2023_00433	M-D4C2_03725	MGYG_00430	MM1680_01167	MM50821_00553	MMS2018_00434	MP63_00413	N18-001_00458	OT11_00428	QL588_00431	RB11_00166	S164-3_01597	SDTA_00434	SMM01_03378;SMM01_03377
group_5576		hypothetical protein	229813_02630	2387_02666	41_02511	516602_02707	A19_01303	ATCC25830_02523	CK_01698	CTX51T_02700	DSM30164_02373	DW0148_01401	DZ1_01410	FAM24671_01375	FAM24675_01359	FDAARGOS_02163	GDMM86_01332	GN28_02730	HIS2824_01356	Jiangxi_02452	KC-Tt_01168	KT_01699	L241_02435	M-2023_02508	M-D4C2_01361	MGYG_02578	MM1680_03021	MM50821_02435	MMS2018_02650	MP63_02604	N18-001_02548	OT11_02663	QL588_02535	RB11_01896	S164-3_03371	SDTA_02553	SMM01_01289
group_5575		hypothetical protein	229813_00580	2387_00581	41_00621	516602_00543	A19_03402	ATCC25830_00564	CK_03800	CTX51T_00557	DSM30164_00488	DW0148_03660	DZ1_03460	FAM24671_03657	FAM24675_03513	FDAARGOS_00113	GDMM86_03459	GN28_00556	HIS2824_03417	Jiangxi_00552	KC-Tt_02966	KT_03573	L241_00558	M-2023_00575	M-D4C2_03580	MGYG_00569	MM1680_01026	MM50821_00411	MMS2018_00572	MP63_00553	N18-001_00597	OT11_00570	QL588_00571	RB11_00079	S164-3_01459	SDTA_00572	SMM01_03237
group_5573		hypothetical protein	229813_01923	2387_02062	41_01851	516602_02010	A19_01999	ATCC25830_01890	CK_02446	CTX51T_01975	DSM30164_01763	DW0148_02286	DZ1_02143	FAM24671_02131	FAM24675_02089	FDAARGOS_01513	GDMM86_01962	GN28_01968	HIS2824_02118	Jiangxi_01822	KC-Tt_01716	KT_02307	L241_01838	M-2023_01823	M-D4C2_02102	MGYG_01920	MM1680_03680	MM50821_03109	MMS2018_01960	MP63_01997	N18-001_01939	OT11_01987	QL588_01883	RB11_02520	S164-3_00185	SDTA_01864	SMM01_01897
group_5571		hypothetical protein	229813_01794	2387_01933	41_01720	516602_01882	A19_02126	ATCC25830_01762	CK_02574	CTX51T_01848	DSM30164_01634	DW0148_02414	DZ1_02272	FAM24671_02259	FAM24675_02218	FDAARGOS_01385	GDMM86_02092	GN28_01840	HIS2824_02247	Jiangxi_01694	KC-Tt_01843	KT_02437	L241_01710	M-2023_01695	M-D4C2_02231	MGYG_01792	MM1680_03809	MM50821_03238	MMS2018_01831	MP63_01869	N18-001_01811	OT11_01860	QL588_01752	RB11_02651	S164-3_00313	SDTA_01736	SMM01_02025
rob_2~~~rob_4~~~rob_3	rob_2;;rob_4;rob_3	Right origin-binding protein;hypothetical protein	229813_03295	2387_03336	41_03207	516602_03458;516602_03459	A19_00602	ATCC25830_03185	CK_01040	CTX51T_03395	DSM30164_03042	DW0148_00627	DZ1_00685	FAM24671_00646	FAM24675_00631	FDAARGOS_02929	GDMM86_00625	GN28_03407	HIS2824_00657	Jiangxi_03113	KC-Tt_00482	KT_01035	L241_03141	M-2023_03182	M-D4C2_00661	MGYG_03242	MM1680_02203	MM50821_01611	MMS2018_03328	MP63_03280	N18-001_03217	OT11_03471	QL588_03223	RB11_01212	S164-3_02650	SDTA_03230	SMM01_00626
group_5570		hypothetical protein	229813_03027	2387_03063	41_02922	516602_03097	A19_00859	ATCC25830_02912	CK_01303	CTX51T_03137	DSM30164_02775	DW0148_00890	DZ1_00970	FAM24671_00921	FAM24675_00907	FDAARGOS_02648	GDMM86_00918	GN28_03128	HIS2824_00913	Jiangxi_02848	KC-Tt_00771	KT_01310	L241_02869	M-2023_02904	M-D4C2_00920	MGYG_02970	MM1680_02623	MM50821_01975	MMS2018_03039	MP63_02991	N18-001_02941	OT11_03064	QL588_02968	RB11_01492	S164-3_02928	SDTA_02941	SMM01_00901
yciO	yciO	putative protein YciO	229813_01874	2387_02013	41_01799	516602_01961	A19_02048	ATCC25830_01841	CK_02495	CTX51T_01927	DSM30164_01713	DW0148_02335	DZ1_02193	FAM24671_02180	FAM24675_02139	FDAARGOS_01463	GDMM86_02012	GN28_01918	HIS2824_02168	Jiangxi_01773	KC-Tt_01765	KT_02356	L241_01789	M-2023_01773	M-D4C2_02152	MGYG_01871	MM1680_03730	MM50821_03158	MMS2018_01910	MP63_01948	N18-001_01889	OT11_01938	QL588_01829	RB11_02571	S164-3_00235	SDTA_01815	SMM01_01946
group_5566		hypothetical protein	229813_01755	2387_01894	41_01682	516602_01843	A19_02165	ATCC25830_01723	CK_02613	CTX51T_01808	DSM30164_01595	DW0148_02454	DZ1_02310	FAM24671_02298	FAM24675_02257	FDAARGOS_01347	GDMM86_02130	GN28_01802	HIS2824_02285	Jiangxi_01655	KC-Tt_01881	KT_02476	L241_01671	M-2023_01657	M-D4C2_02269	MGYG_01753	MM1680_03848	MM50821_03276	MMS2018_01792	MP63_01830	N18-001_01772	OT11_01822	QL588_01713	RB11_02690	S164-3_00352	SDTA_01697	SMM01_02064
yheI	yheI	putative multidrug resistance ABC transporter ATP-binding/permease protein YheI	229813_00841	2387_00865	41_00891	516602_00788	A19_03122	ATCC25830_00809	CK_03505	CTX51T_00819	DSM30164_00734	DW0148_03385	DZ1_03193	FAM24671_03335	FAM24675_03248	FDAARGOS_00387	GDMM86_03189	GN28_00985	HIS2824_03149	Jiangxi_00798	KC-Tt_02688	KT_03328	L241_00803	M-2023_00850	M-D4C2_03275	MGYG_00833	MM1680_00778	MM50821_00117	MMS2018_00815	MP63_00886	N18-001_00844	OT11_00847	QL588_00815	RB11_03495	S164-3_01212	SDTA_00816	SMM01_02992
group_5565		hypothetical protein	229813_00486	2387_00490	41_00522	516602_00449	A19_03500	ATCC25830_00470	CK_00086	CTX51T_00458	DSM30164_00393	DW0148_03762	DZ1_03559	FAM24671_03761	FAM24675_03616	FDAARGOS_00019	GDMM86_03561	GN28_00459	HIS2824_03516	Jiangxi_00459	KC-Tt_03060	KT_00041	L241_00463	M-2023_00480	M-D4C2_03681	MGYG_00475	MM1680_01120	MM50821_00505	MMS2018_00478	MP63_00459	N18-001_00502	OT11_00475	QL588_00474	RB11_00119	S164-3_01553	SDTA_00478	SMM01_03331
glcR_2~~~glpR_1~~~glpR_2	glcR_2;glpR_1;glpR_2	HTH-type transcriptional repressor GlcR;Glycerol-3-phosphate regulon repressor	229813_01615	2387_01813	41_01602	516602_01697	A19_02356	ATCC25830_01641	CK_02695	CTX51T_01726	DSM30164_01516	DW0148_02606	DZ1_02392	FAM24671_02389	FAM24675_02349	FDAARGOS_01265	GDMM86_02214	GN28_01717	HIS2824_02377	Jiangxi_01574	KC-Tt_01964	KT_02558	L241_01528	M-2023_01575	M-D4C2_02360	MGYG_01671	MM1680_00056	MM50821_03357	MMS2018_01711	MP63_01748	N18-001_01627	OT11_01684	QL588_01572	RB11_02770	S164-3_00433	SDTA_01616	SMM01_02146
yflS	yflS	Putative malate transporter YflS	229813_03296	2387_03337	41_03208	516602_03460	A19_00601	ATCC25830_03186	CK_01039	CTX51T_03396	DSM30164_03043	DW0148_00626	DZ1_00684	FAM24671_00645	FAM24675_00630	FDAARGOS_02930	GDMM86_00624	GN28_03408	HIS2824_00656	Jiangxi_03114	KC-Tt_00481	KT_01034	L241_03142	M-2023_03183	M-D4C2_00660	MGYG_03243	MM1680_02202	MM50821_01610	MMS2018_03329	MP63_03281	N18-001_03218	OT11_03472	QL588_03224	RB11_01211	S164-3_02649	SDTA_03231	SMM01_00625
group_5561		hypothetical protein	229813_02648	2387_02684	41_02531	516602_02725	A19_01283	ATCC25830_02541	CK_01680	CTX51T_02720	DSM30164_02391	DW0148_01381	DZ1_01390	FAM24671_01355	FAM24675_01339	FDAARGOS_02181	GDMM86_01312	GN28_02748	HIS2824_01336	Jiangxi_02470	KC-Tt_01150	KT_01681	L241_02453	M-2023_02526	M-D4C2_01341	MGYG_02596	MM1680_03003	MM50821_02417	MMS2018_02668	MP63_02622	N18-001_02566	OT11_02681	QL588_02553	RB11_01877	S164-3_03353	SDTA_02571	SMM01_01271
group_5560		hypothetical protein	229813_03096	2387_03141	41_02994	516602_03261	A19_00808	ATCC25830_02989	CK_01237	CTX51T_03188	DSM30164_02843	DW0148_00839	DZ1_00889	FAM24671_00868	FAM24675_00855	FDAARGOS_02725	GDMM86_00826	GN28_03206	HIS2824_00862	Jiangxi_02915	KC-Tt_00682	KT_01230	L241_02946	M-2023_02982	M-D4C2_00869	MGYG_03047	MM1680_02460	MM50821_01813	MMS2018_03106	MP63_03082	N18-001_03017	OT11_03238	QL588_03027	RB11_01416	S164-3_02851	SDTA_03008	SMM01_00823
hybD	hybD	Hydrogenase 2 maturation protease	229813_00768	2387_00753	41_00818	516602_00716	A19_03198	ATCC25830_00737	CK_03582	CTX51T_00740	DSM30164_00661	DW0148_03458	DZ1_03271	FAM24671_03408	FAM24675_03324	FDAARGOS_00314	GDMM86_03266	GN28_00851	HIS2824_03229	Jiangxi_00725	KC-Tt_02768	KT_03400	L241_00731	M-2023_00777	M-D4C2_03392	MGYG_00761	MM1680_00855	MM50821_00189	MMS2018_00743	MP63_00814	N18-001_00768	OT11_00774	QL588_00739	RB11_03572	S164-3_01288	SDTA_00744	SMM01_03064
tpiA	tpiA	Triosephosphate isomerase	229813_03793	2387_03811	41_03652	516602_03952	A19_03855	ATCC25830_03657	CK_00604	CTX51T_00114	DSM30164_03602	DW0148_04100	DZ1_03906	FAM24671_04113	FAM24675_03967	FDAARGOS_03380	GDMM86_00169	GN28_03844	HIS2824_03897	Jiangxi_03548	KC-Tt_00048	KT_00602	L241_03575	M-2023_03617	M-D4C2_04039	MGYG_03677	MM1680_01796	MM50821_01117	MMS2018_03765	MP63_03744	N18-001_03698	OT11_03960	QL588_03708	RB11_00722	S164-3_02161	SDTA_03667	SMM01_00134
group_5553		hypothetical protein	229813_02350	2387_02412	41_02253	516602_02485	A19_01563	ATCC25830_02313	CK_01978	CTX51T_02417	DSM30164_02158	DW0148_01754	DZ1_01667	FAM24671_01656	FAM24675_01640	FDAARGOS_01952	GDMM86_01571	GN28_02504	HIS2824_01614	Jiangxi_02238	KC-Tt_01378	KT_01911	L241_02225	M-2023_02272	M-D4C2_01618	MGYG_02368	MM1680_03231	MM50821_02662	MMS2018_02446	MP63_02397	N18-001_02342	OT11_02435	QL588_02316	RB11_02105	S164-3_03577	SDTA_02349	SMM01_01499
group_5552		hypothetical protein	229813_01797	2387_01936;2387_01937	41_01723	516602_01885	A19_02123	ATCC25830_01765	CK_02571	CTX51T_01851	DSM30164_01637	DW0148_02411	DZ1_02269	FAM24671_02256	FAM24675_02215	FDAARGOS_01387	GDMM86_02089	GN28_01842	HIS2824_02244	Jiangxi_01697	KC-Tt_01841	KT_02434	L241_01713	M-2023_01697	M-D4C2_02228	MGYG_01795	MM1680_03807	MM50821_03236	MMS2018_01834	MP63_01872	N18-001_01813	OT11_01862	QL588_01754	RB11_02649	S164-3_00311	SDTA_01739	SMM01_02022
group_5550		hypothetical protein	229813_00423	2387_00427	41_00460	516602_00387	A19_03572	ATCC25830_00408	CK_00146	CTX51T_00388	DSM30164_00330	DW0148_03824	DZ1_03628	FAM24671_03824	FAM24675_03680	FDAARGOS_03887	GDMM86_03635	GN28_00396	HIS2824_03587	Jiangxi_00396	KC-Tt_03122	KT_00103	L241_00401	M-2023_00416	M-D4C2_03742	MGYG_00413	MM1680_01183	MM50821_00570	MMS2018_00417	MP63_00396	N18-001_00442	OT11_00411	QL588_00415	RB11_00182	S164-3_01613	SDTA_00417	SMM01_03396
group_5547		hypothetical protein	229813_02892	2387_02928	41_02790	516602_02962	A19_01015	ATCC25830_02778	CK_01441	CTX51T_02982	DSM30164_02640	DW0148_01109	DZ1_01126	FAM24671_01080	FAM24675_01065	FDAARGOS_02457	GDMM86_01061	GN28_02994	HIS2824_01068	Jiangxi_02714	KC-Tt_00906	KT_01445	L241_02734	M-2023_02769	M-D4C2_01075	MGYG_02833	MM1680_02758	MM50821_02111	MMS2018_02904	MP63_02857	N18-001_02809	OT11_02928	QL588_02832	RB11_01629	S164-3_03063	SDTA_02806	SMM01_01035
dsdX	dsdX	D-serine transporter DsdX	229813_01487	2387_01683	41_01472	516602_01568	A19_02492	ATCC25830_01512	CK_02823	CTX51T_01591	DSM30164_01384	DW0148_02735	DZ1_02524	FAM24671_02520	FAM24675_02480	FDAARGOS_01138	GDMM86_02344	GN28_01588	HIS2824_02509	Jiangxi_01446	KC-Tt_02092	KT_02688	L241_01399	M-2023_01446	M-D4C2_02492	MGYG_01542	MM1680_00185	MM50821_03483	MMS2018_01583	MP63_01620	N18-001_01500	OT11_01558	QL588_01444	RB11_02900	S164-3_00560	SDTA_01488	SMM01_02275
bchR_1~~~bchR_5	bchR_1;bchR_5	Bacteriochlorophyllide d C-12(1)-methyltransferase	229813_01233	2387_01387	41_01301	516602_01333	A19_02710	ATCC25830_01215	CK_03003	CTX51T_01408	DSM30164_01152	DW0148_02967	DZ1_02676	FAM24671_02788	FAM24675_02747	FDAARGOS_00924	GDMM86_02478	GN28_01466	HIS2824_02732	Jiangxi_01338	KC-Tt_02334	KT_02867	L241_01156	M-2023_01258	M-D4C2_02746	MGYG_01262	MM1680_00363	MM50821_03667	MMS2018_01349	MP63_01356	N18-001_01323	OT11_01376	QL588_01316	RB11_03028	S164-3_00744	SDTA_01260	SMM01_02468
prsE~~~prsE_2~~~prsE_1~~~tolC_1~~~tolC_2	prsE;prsE_2;prsE_1;tolC_1;tolC_2;	Type I secretion system membrane fusion protein PrsE;Outer membrane protein TolC;hypothetical protein	229813_03154;229813_03155	2387_03197;2387_03196	41_03057;41_03056	516602_03316;516602_03315	A19_00752;A19_00751	ATCC25830_03046;ATCC25830_03045	CK_01182;CK_01181	CTX51T_03246;CTX51T_03245	DSM30164_02900;DSM30164_02899	DW0148_00777;DW0148_00778	DZ1_00832;DZ1_00833	FAM24671_00796;FAM24671_00795	FAM24675_00784	FDAARGOS_02787;FDAARGOS_02788	GDMM86_00769;GDMM86_00768	GN28_03265;GN28_03266	HIS2824_00806;HIS2824_00805	Jiangxi_02973;Jiangxi_02972	KC-Tt_00624;KC-Tt_00625	KT_01174;KT_01175	L241_03001;L241_03002	M-2023_03040;M-2023_03041	M-D4C2_00811;M-D4C2_00813;M-D4C2_00812	MGYG_03103;MGYG_03102	MM1680_02346;MM1680_02347	MM50821_01754;MM50821_01753	MMS2018_03188;MMS2018_03187	MP63_03140;MP63_03139	N18-001_03075;N18-001_03076	OT11_03329;OT11_03328	QL588_03082;QL588_03081	RB11_01354;RB11_01355	S164-3_02792;S164-3_02793	SDTA_03090;SDTA_03089	SMM01_00766;SMM01_00765
group_5546		hypothetical protein	229813_00536	2387_00540	41_00577	516602_00499	A19_03446	ATCC25830_00521	CK_00036	CTX51T_00513	DSM30164_00443	DW0148_03706	DZ1_03505	FAM24671_03703	FAM24675_03559	FDAARGOS_00069	GDMM86_03505	GN28_00510	HIS2824_03462	Jiangxi_00508	KC-Tt_03010	KT_03618	L241_00513	M-2023_00531	M-D4C2_03626	MGYG_00525	MM1680_01070	MM50821_00455	MMS2018_00528	MP63_00509	N18-001_00553	OT11_00526	QL588_00526	RB11_00035	S164-3_01503	SDTA_00528	SMM01_03281
emrB_2	emrB_2	Multidrug export protein EmrB	229813_00957	2387_01079	41_01056	516602_00981	A19_02973	ATCC25830_00981	CK_03387	CTX51T_00968	DSM30164_00851	DW0148_03237	DZ1_03002	FAM24671_03127	FAM24675_03021	FDAARGOS_00615	GDMM86_03030	GN28_01173	HIS2824_03003	Jiangxi_00927	KC-Tt_02570	KT_03207	L241_00922	M-2023_01016	M-D4C2_03053	MGYG_00952	MM1680_00655	MM50821_04056	MMS2018_01056	MP63_01006	N18-001_00963	OT11_00968	QL588_01073	RB11_03325	S164-3_01037	SDTA_00988	SMM01_02824
group_5543		hypothetical protein	229813_03865	2387_03924	41_03721	516602_04065	A19_03932	ATCC25830_03728	CK_00535	CTX51T_00035	DSM30164_03675	DW0148_04179	DZ1_03979	FAM24671_04187	FAM24675_04093	FDAARGOS_03450	GDMM86_00099	GN28_03925	HIS2824_03994	Jiangxi_03620	KC-Tt_03525	KT_00531	L241_03673	M-2023_03703	M-D4C2_04133	MGYG_03749	MM1680_01881	MM50821_01000	MMS2018_03837	MP63_03813	N18-001_03782	OT11_04034	QL588_03779	RB11_00637	S164-3_02075	SDTA_03739	SMM01_00063
group_5539		hypothetical protein	229813_00062	2387_00089	41_00048	516602_00049	A19_00051	ATCC25830_00049	CK_00479	CTX51T_03966	DSM30164_03442	DW0148_00050	DZ1_00065	FAM24671_00049	FAM24675_00049;FAM24675_00050	FDAARGOS_03506	GDMM86_04011	GN28_00049	HIS2824_00051	Jiangxi_00054	KC-Tt_03469	KT_00474	L241_00049	M-2023_00048	M-D4C2_00108	MGYG_00049	MM1680_01576	MM50821_00930	MMS2018_00049	MP63_00049	N18-001_00062	OT11_00050	QL588_00049	RB11_00581	S164-3_02019	SDTA_00049	SMM01_03797
group_5538		hypothetical protein	229813_03512	2387_03552	41_03425	516602_03675	A19_00380	ATCC25830_03401	CK_00823	CTX51T_03617	DSM30164_03258	DW0148_00401	DZ1_00411	FAM24671_00391	FAM24675_00404	FDAARGOS_03143	GDMM86_00405	GN28_03622	HIS2824_00378	Jiangxi_03328	KC-Tt_00267	KT_00820	L241_03357	M-2023_03397	M-D4C2_00437	MGYG_03458	MM1680_01938	MM50821_01396	MMS2018_03545	MP63_03497	N18-001_03479	OT11_03686	QL588_03439	RB11_00962	S164-3_02380	SDTA_03447	SMM01_00410
galE	galE	UDP-glucose 4-epimerase	229813_01138	2387_01239	41_01208	516602_01124	A19_02803	ATCC25830_01124	CK_03192	CTX51T_01138	DSM30164_00994	DW0148_03063	DZ1_02831	FAM24671_02951	FAM24675_02847	FDAARGOS_00762	GDMM86_02695	GN28_01316	HIS2824_02828	Jiangxi_01070	KC-Tt_02428	KT_03061	L241_01065	M-2023_01159	M-D4C2_02842	MGYG_01095	MM1680_00512	MM50821_03880	MMS2018_01199	MP63_01149	N18-001_01106	OT11_01150	QL588_01215	RB11_03177	S164-3_00894	SDTA_01131	SMM01_02681
group_5536		hypothetical protein	229813_01376	2387_01528	41_01383	516602_01470	A19_02628	ATCC25830_01351	CK_02921	CTX51T_01531	DSM30164_01288	DW0148_02842	DZ1_02594	FAM24671_02634	FAM24675_02591	FDAARGOS_01041	GDMM86_02391	GN28_01545	HIS2824_02610	Jiangxi_01271	KC-Tt_02201	KT_02786	L241_01289	M-2023_01339	M-D4C2_02663	MGYG_01396	MM1680_00229	MM50821_03586	MMS2018_01486	MP63_01491	N18-001_01456	OT11_01457	QL588_01397	RB11_02944	S164-3_00604	SDTA_01391	SMM01_02387
hslO	hslO	33 kDa chaperonin	229813_00100	2387_00108	41_00072	516602_00068	A19_00073	ATCC25830_00085	CK_00461	CTX51T_03922	DSM30164_03422	DW0148_00091	DZ1_00114	FAM24671_00074	FAM24675_00090	FDAARGOS_03549	GDMM86_03968	GN28_00071	HIS2824_00072	Jiangxi_00074	KC-Tt_03448	KT_00455	L241_00069	M-2023_00084	M-D4C2_00132	MGYG_00068	MM1680_01532	MM50821_00909	MMS2018_00071	MP63_00076	N18-001_00101	OT11_00071	QL588_00071	RB11_00532	S164-3_01952	SDTA_00071	SMM01_03719
ygiW_1	;ygiW_1	hypothetical protein;Protein YgiW	229813_02533	2387_02528	41_02372	516602_02601	A19_01430	ATCC25830_02429	CK_01866	CTX51T_02550	DSM30164_02273	DW0148_01543	DZ1_01530	FAM24671_01518	FAM24675_01501	FDAARGOS_02069	GDMM86_01456	GN28_02618	HIS2824_01481	Jiangxi_02353	KC-Tt_01263	KT_01794	L241_02341	M-2023_02387	M-D4C2_01485	MGYG_02484	MM1680_03116	MM50821_02545	MMS2018_02559	MP63_02510	N18-001_02455	OT11_02553	QL588_02447	RB11_01990	S164-3_03464	SDTA_02462	SMM01_01384
leuE_2~~~leuE_1	leuE_2;leuE_1	Leucine efflux protein	229813_02518	2387_02514	41_02357	516602_02587	A19_01463	ATCC25830_02415	CK_01880	CTX51T_02517	DSM30164_02258	DW0148_01576	DZ1_01563	FAM24671_01552	FAM24675_01534	FDAARGOS_02054	GDMM86_01471	GN28_02604	HIS2824_01514	Jiangxi_02338	KC-Tt_01277	KT_01808	L241_02327	M-2023_02373	M-D4C2_01518	MGYG_02470	MM1680_03130	MM50821_02559	MMS2018_02545	MP63_02495	N18-001_02441	OT11_02539	QL588_02415	RB11_02004	S164-3_03478	SDTA_02448	SMM01_01398
pssA	pssA	CDP-diacylglycerol--serine O-phosphatidyltransferase	229813_02961	2387_02997	41_02859	516602_03031	A19_00946	ATCC25830_02846	CK_01369	CTX51T_03050	DSM30164_02709	DW0148_00977	DZ1_01058	FAM24671_01012	FAM24675_00996	FDAARGOS_02582	GDMM86_00992	GN28_03063	HIS2824_01000	Jiangxi_02783	KC-Tt_00837	KT_01376	L241_02803	M-2023_02838	M-D4C2_01007	MGYG_02904	MM1680_02689	MM50821_02042	MMS2018_02972	MP63_02925	N18-001_02878	OT11_02997	QL588_02902	RB11_01559	S164-3_02994	SDTA_02874	SMM01_00967
metH_2~~~metH_1~~~metH	metH_2;metH_1;metH	Methionine synthase	229813_03637	2387_03653	41_03488	516602_03797	A19_00314	ATCC25830_03502	CK_00760	CTX51T_03683	DSM30164_00052	DW0148_00331	DZ1_00345	FAM24671_00320	FAM24675_00333	FDAARGOS_03221	GDMM86_00342	GN28_03685	HIS2824_00312;HIS2824_00311	Jiangxi_03391	KC-Tt_00204	KT_00757	L241_03420	M-2023_03460	M-D4C2_00371	MGYG_03521	MM1680_01639	MM50821_01275	MMS2018_03608	MP63_03587	N18-001_03542	OT11_03802	QL588_03552	RB11_00879	S164-3_02317	SDTA_03510	SMM01_00288
dadA_1~~~dadA_2	dadA_1;dadA_2	D-amino acid dehydrogenase	229813_02043	2387_02122	41_01921	516602_02070	A19_01929	ATCC25830_01950	CK_02386	CTX51T_02043	DSM30164_01823	DW0148_02216	DZ1_02077	FAM24671_02060	FAM24675_02016	FDAARGOS_01578	GDMM86_01907	GN28_02028	HIS2824_02051	Jiangxi_01881	KC-Tt_01658	KT_02247	L241_01898	M-2023_01882	M-D4C2_02036	MGYG_01980	MM1680_03619	MM50821_03049	MMS2018_02020	MP63_02058	N18-001_01999	OT11_02047	QL588_01942	RB11_02461	S164-3_00125	SDTA_01924	SMM01_01837
lpfB_1~~~lpfB_2	lpfB_1;lpfB_2	putative fimbrial chaperone LpfB	229813_00130	2387_00138	41_00103	516602_00098	A19_00110	ATCC25830_00115	CK_00431	CTX51T_03885	DSM30164_03391	DW0148_00129	DZ1_00151	FAM24671_00110	FAM24675_00127	FDAARGOS_03580	GDMM86_03931	GN28_00101	HIS2824_00109	Jiangxi_00104	KC-Tt_03418	KT_00413	L241_00099	M-2023_00114	M-D4C2_00170	MGYG_00098	MM1680_01502	MM50821_00879	MMS2018_00101	MP63_00106	N18-001_00131	OT11_00101	QL588_00102	RB11_00502	S164-3_01922	SDTA_00101	SMM01_03689
group_5526		hypothetical protein	229813_00063	2387_00090	41_00049	516602_00050	A19_00052	ATCC25830_00050	CK_00478	CTX51T_03965	DSM30164_03441	DW0148_00051	DZ1_00066	FAM24671_00050	FAM24675_00051	FDAARGOS_03507	GDMM86_04010	GN28_00050	HIS2824_00052	Jiangxi_00055	KC-Tt_03468	KT_00473	L241_00050	M-2023_00049	M-D4C2_00109	MGYG_00050	MM1680_01575	MM50821_00929	MMS2018_00050	MP63_00050	N18-001_00063	OT11_00051	QL588_00050	RB11_00580	S164-3_02018	SDTA_00050	SMM01_03796
group_5525		hypothetical protein	229813_03173	2387_03215	41_03076	516602_03334	A19_00732	ATCC25830_03064	CK_01163	CTX51T_03264	DSM30164_02918	DW0148_00759	DZ1_00813	FAM24671_00777	FAM24675_00765	FDAARGOS_02806	GDMM86_00748	GN28_03284	HIS2824_00786	Jiangxi_02991	KC-Tt_00604	KT_01156	L241_03020	M-2023_03059	M-D4C2_00791	MGYG_03121	MM1680_02328	MM50821_01735	MMS2018_03206	MP63_03158	N18-001_03094	OT11_03347	QL588_03102	RB11_01336	S164-3_02774	SDTA_03108	SMM01_00747
rarD_1~~~rarD_2	rarD_1;rarD_2	Protein RarD	229813_03188	2387_03230	41_03095	516602_03349	A19_00713	ATCC25830_03079	CK_01148	CTX51T_03283	DSM30164_02933	DW0148_00739	DZ1_00794	FAM24671_00758	FAM24675_00746	FDAARGOS_02821	GDMM86_00733	GN28_03299	HIS2824_00767	Jiangxi_03006	KC-Tt_00589	KT_01141	L241_03035	M-2023_03074	M-D4C2_00772	MGYG_03136	MM1680_02313	MM50821_01720	MMS2018_03221	MP63_03173	N18-001_03109	OT11_03362	QL588_03117	RB11_01321	S164-3_02759	SDTA_03123	SMM01_00732
xdhA_2~~~xdhA_1	xdhA_2;xdhA_1	Putative xanthine dehydrogenase molybdenum-binding subunit XdhA	229813_03193	2387_03235	41_03100	516602_03354	A19_00708	ATCC25830_03084	CK_01143	CTX51T_03288	DSM30164_02939	DW0148_00734	DZ1_00789	FAM24671_00753	FAM24675_00740	FDAARGOS_02826	GDMM86_00728	GN28_03304	HIS2824_00762	Jiangxi_03011	KC-Tt_00584	KT_01136	L241_03040	M-2023_03079	M-D4C2_00767	MGYG_03141	MM1680_02308	MM50821_01715	MMS2018_03226	MP63_03178	N18-001_03114	OT11_03367	QL588_03122	RB11_01315	S164-3_02754	SDTA_03128	SMM01_00727
group_5522		hypothetical protein	229813_00655	2387_00640	41_00705	516602_00603	A19_03330	ATCC25830_00624	CK_03694	CTX51T_00627	DSM30164_00548	DW0148_03570	DZ1_03385	FAM24671_03582	FAM24675_03437	FDAARGOS_00200	GDMM86_03378	GN28_00736	HIS2824_03343	Jiangxi_00611	KC-Tt_02882	KT_03513	L241_00618	M-2023_00663	M-D4C2_03506	MGYG_00629	MM1680_00967	MM50821_00323	MMS2018_00631	MP63_00701	N18-001_00656	OT11_00659	QL588_00629	RB11_03684	S164-3_01400	SDTA_00631	SMM01_03178
coaE	coaE	Dephospho-CoA kinase	229813_01024	2387_01146	41_01127	516602_01048	A19_02909	ATCC25830_01048	CK_03268	CTX51T_01033	DSM30164_00918	DW0148_03171	DZ1_02938	FAM24671_03060	FAM24675_02955	FDAARGOS_00682	GDMM86_02960	GN28_01240	HIS2824_02939	Jiangxi_00994	KC-Tt_02504	KT_03140	L241_00989	M-2023_01083	M-D4C2_02989	MGYG_01019	MM1680_00587	MM50821_03990	MMS2018_01123	MP63_01073	N18-001_01031	OT11_01033	QL588_01139	RB11_03258	S164-3_00969	SDTA_01055	SMM01_02757
mntH	mntH	Divalent metal cation transporter MntH	229813_03211	2387_03253	41_03124	516602_03372	A19_00686	ATCC25830_03102	CK_01124	CTX51T_03311	DSM30164_02957	DW0148_00710	DZ1_00768	FAM24671_00730	FAM24675_00716	FDAARGOS_02845	GDMM86_00707	GN28_03323	HIS2824_00741	Jiangxi_03029	KC-Tt_00566	KT_01118	L241_03058	M-2023_03098	M-D4C2_00746	MGYG_03159	MM1680_02289	MM50821_01696	MMS2018_03245	MP63_03197	N18-001_03132	OT11_03386	QL588_03142	RB11_01297	S164-3_02736	SDTA_03147	SMM01_00709
group_5519		hypothetical protein	229813_00773	2387_00758	41_00823	516602_00721	A19_03193	ATCC25830_00742	CK_03577	CTX51T_00745	DSM30164_00666	DW0148_03453	DZ1_03266	FAM24671_03403	FAM24675_03319	FDAARGOS_00319	GDMM86_03261	GN28_00856	HIS2824_03224	Jiangxi_00730	KC-Tt_02763	KT_03395	L241_00736	M-2023_00782	M-D4C2_03387	MGYG_00766	MM1680_00850	MM50821_00184	MMS2018_00748	MP63_00819	N18-001_00773	OT11_00779	QL588_00744	RB11_03567	S164-3_01283	SDTA_00749	SMM01_03059
rluB	rluB	Ribosomal large subunit pseudouridine synthase B	229813_01875	2387_02014	41_01800	516602_01962	A19_02047	ATCC25830_01842	CK_02494	CTX51T_01928	DSM30164_01714	DW0148_02334	DZ1_02192	FAM24671_02179	FAM24675_02138	FDAARGOS_01464	GDMM86_02011	GN28_01919	HIS2824_02167	Jiangxi_01774	KC-Tt_01764	KT_02355	L241_01790	M-2023_01774	M-D4C2_02151	MGYG_01872	MM1680_03729	MM50821_03157	MMS2018_01911	MP63_01949	N18-001_01890	OT11_01939	QL588_01830	RB11_02570	S164-3_00234	SDTA_01816	SMM01_01945
srkA	srkA	Stress response kinase A	229813_03712	2387_03727	41_03562	516602_03870	A19_00229	ATCC25830_03575	CK_00686	CTX51T_03768	DSM30164_03518	DW0148_00245	DZ1_00266	FAM24671_00229	FAM24675_00246	FDAARGOS_03296	GDMM86_00264	GN28_03761	HIS2824_00225	Jiangxi_03466	KC-Tt_00129	KT_00684	L241_03493	M-2023_03533	M-D4C2_00286	MGYG_03594	MM1680_01715	MM50821_01200	MMS2018_03683	MP63_03662	N18-001_03617	OT11_03877	QL588_03628	RB11_00803	S164-3_02242	SDTA_03585	SMM01_00216
seqA	seqA	Negative modulator of initiation of replication	229813_02895	2387_02931	41_02793	516602_02965	A19_01012	ATCC25830_02781	CK_01438	CTX51T_02984	DSM30164_02643	DW0148_01107	DZ1_01124	FAM24671_01078	FAM24675_01063	FDAARGOS_02460	GDMM86_01058	GN28_02997	HIS2824_01066	Jiangxi_02717	KC-Tt_00903	KT_01442	L241_02737	M-2023_02772	M-D4C2_01073	MGYG_02836	MM1680_02755	MM50821_02108	MMS2018_02907	MP63_02860	N18-001_02812	OT11_02931	QL588_02835	RB11_01626	S164-3_03060	SDTA_02809	SMM01_01032
group_5512		hypothetical protein	229813_01044	2387_01166	41_01147	516602_01068	A19_02889	ATCC25830_01068	CK_03248	CTX51T_01053	DSM30164_00938	DW0148_03151	DZ1_02917	FAM24671_03040	FAM24675_02935	FDAARGOS_00702	GDMM86_02940	GN28_01260	HIS2824_02918	Jiangxi_01014	KC-Tt_02484	KT_03118	L241_01009	M-2023_01103	M-D4C2_02968	MGYG_01039	MM1680_00567	MM50821_03970	MMS2018_01143	MP63_01093	N18-001_01051	OT11_01053	QL588_01159	RB11_03236	S164-3_00949	SDTA_01075	SMM01_02737
group_5511		hypothetical protein	229813_01164	2387_01265	41_01235	516602_01212	A19_02775	ATCC25830_01150	CK_03166	CTX51T_01242	DSM30164_01084	DW0148_03032	DZ1_02744	FAM24671_02853	FAM24675_02815	FDAARGOS_00854	GDMM86_02600	GN28_01341	HIS2824_02799	Jiangxi_01096	KC-Tt_02402	KT_02971	L241_01091	M-2023_01184	M-D4C2_02813	MGYG_01197	MM1680_00486	MM50821_03787	MMS2018_01225	MP63_01238	N18-001_01201	OT11_01251	QL588_01242	RB11_03152	S164-3_00868	SDTA_01157	SMM01_02589
yfeX_1~~~yfeX_2	yfeX_1;yfeX_2	Dye-decolorizing peroxidase YfeX	229813_02531	2387_02526	41_02370	516602_02599	A19_01432	ATCC25830_02427	CK_01868	CTX51T_02548	DSM30164_02271	DW0148_01545	DZ1_01532	FAM24671_01520	FAM24675_01503	FDAARGOS_02067	GDMM86_01458	GN28_02616	HIS2824_01483	Jiangxi_02351	KC-Tt_01265	KT_01796	L241_02339	M-2023_02385	M-D4C2_01487	MGYG_02482	MM1680_03118	MM50821_02547	MMS2018_02557	MP63_02508	N18-001_02453	OT11_02551	QL588_02445	RB11_01992	S164-3_03466	SDTA_02460	SMM01_01386
group_5510		hypothetical protein	229813_03225	2387_03267	41_03138	516602_03386	A19_00671	ATCC25830_03116	CK_01110	CTX51T_03326	DSM30164_02972;DSM30164_02971	DW0148_00695	DZ1_00753	FAM24671_00715	FAM24675_00701	FDAARGOS_02859	GDMM86_00693	GN28_03337	HIS2824_00726	Jiangxi_03043	KC-Tt_00552	KT_01104	L241_03072	M-2023_03112	M-D4C2_00731	MGYG_03173	MM1680_02275	MM50821_01682	MMS2018_03259	MP63_03211	N18-001_03146	OT11_03400	QL588_03156	RB11_01283	S164-3_02722	SDTA_03161	SMM01_00695
aroL	aroL	Shikimate kinase 2	229813_03000	2387_03036	41_02896	516602_03070	A19_00886	ATCC25830_02885	CK_01330	CTX51T_03110	DSM30164_02748	DW0148_00917	DZ1_00997	FAM24671_00951	FAM24675_00935	FDAARGOS_02621	GDMM86_00949	GN28_03101	HIS2824_00940	Jiangxi_02821	KC-Tt_00798	KT_01337	L241_02842	M-2023_02877	M-D4C2_00947	MGYG_02943	MM1680_02650	MM50821_02002	MMS2018_03012	MP63_02964	N18-001_02914	OT11_03037	QL588_02941	RB11_01519	S164-3_02955	SDTA_02914	SMM01_00928
group_5507		hypothetical protein	229813_02919	2387_02955	41_02817	516602_02989	A19_00988	ATCC25830_02805	CK_01414	CTX51T_03008	DSM30164_02667	DW0148_01019	DZ1_01100	FAM24671_01054	FAM24675_01039	FDAARGOS_02540	GDMM86_01034	GN28_03021	HIS2824_01042	Jiangxi_02741	KC-Tt_00879	KT_01418	L241_02761	M-2023_02796	M-D4C2_01049	MGYG_02861	MM1680_02731	MM50821_02084	MMS2018_02931	MP63_02884	N18-001_02836	OT11_02955	QL588_02859	RB11_01601	S164-3_03036	SDTA_02833	SMM01_01008
ptrA	ptrA	Protease 3	229813_03379	2387_03419	41_03291	516602_03542	A19_00511	ATCC25830_03268	CK_00957	CTX51T_03484	DSM30164_03125	DW0148_00542	DZ1_00600	FAM24671_00540	FAM24675_00546	FDAARGOS_03012	GDMM86_00542	GN28_03490	HIS2824_00568	Jiangxi_03195	KC-Tt_00399	KT_00953	L241_03224	M-2023_03265	M-D4C2_00572	MGYG_03325	MM1680_02120	MM50821_01528	MMS2018_03411	MP63_03363	N18-001_03300	OT11_03554	QL588_03306	RB11_01127	S164-3_02567	SDTA_03313	SMM01_00543
group_5506		hypothetical protein	229813_01026	2387_01148	41_01129	516602_01050	A19_02907	ATCC25830_01050	CK_03266	CTX51T_01035	DSM30164_00920	DW0148_03169	DZ1_02936	FAM24671_03058	FAM24675_02953	FDAARGOS_00684	GDMM86_02958	GN28_01242	HIS2824_02937	Jiangxi_00996	KC-Tt_02502	KT_03138	L241_00991	M-2023_01085	M-D4C2_02987	MGYG_01021	MM1680_00585	MM50821_03988	MMS2018_01125	MP63_01075	N18-001_01033	OT11_01035	QL588_01141	RB11_03256	S164-3_00967	SDTA_01057	SMM01_02755
group_5496		hypothetical protein	229813_02102	2387_02179	41_01987	516602_02127	A19_01858	ATCC25830_02007	CK_02328	CTX51T_02115	DSM30164_01881	DW0148_02138	DZ1_02006	FAM24671_01982	FAM24675_01938	FDAARGOS_01635	GDMM86_01849	GN28_02083	HIS2824_01974	Jiangxi_01939	KC-Tt_01599	KT_02190	L241_01955	M-2023_01940	M-D4C2_01960	MGYG_02037	MM1680_03562	MM50821_02993	MMS2018_02077	MP63_02115	N18-001_02056	OT11_02103	QL588_02006	RB11_02398	S164-3_00068	SDTA_01981	SMM01_01781
glnB_2~~~glnB_1	glnB_2;glnB_1	Nitrogen regulatory protein P-II 1	229813_00843	2387_00867	41_00893	516602_00790	A19_03120	ATCC25830_00811	CK_03503	CTX51T_00821	DSM30164_00736	DW0148_03383	DZ1_03191	FAM24671_03333	FAM24675_03246	FDAARGOS_00389	GDMM86_03187	GN28_00987	HIS2824_03147	Jiangxi_00800	KC-Tt_02686	KT_03326	L241_00805	M-2023_00852	M-D4C2_03273	MGYG_00835	MM1680_00776	MM50821_00115	MMS2018_00817	MP63_00888	N18-001_00846	OT11_00849	QL588_00817	RB11_03493	S164-3_01210	SDTA_00818	SMM01_02990
dsbA~~~dsbA_1~~~dsbA_2	dsbA;dsbA_1;dsbA_2	Thiol:disulfide interchange protein DsbA	229813_03711	2387_03726	41_03561	516602_03869	A19_00230	ATCC25830_03574	CK_00687	CTX51T_03767	DSM30164_03517	DW0148_00246	DZ1_00267	FAM24671_00230	FAM24675_00247	FDAARGOS_03295	GDMM86_00265	GN28_03760	HIS2824_00226	Jiangxi_03465	KC-Tt_00130	KT_00685	L241_03492	M-2023_03532	M-D4C2_00287	MGYG_03593	MM1680_01714	MM50821_01201	MMS2018_03682	MP63_03661	N18-001_03616	OT11_03876	QL588_03627	RB11_00804;RB11_00805	S164-3_02243	SDTA_03584	SMM01_00217
yebZ	yebZ	Inner membrane protein YebZ	229813_02231	2387_02305	41_02123	516602_02253	A19_01712	ATCC25830_02134	CK_02201	CTX51T_02261	DSM30164_02009	DW0148_01980	DZ1_01850	FAM24671_01822	FAM24675_01782	FDAARGOS_01763	GDMM86_01713	GN28_02210	HIS2824_01832	Jiangxi_02072	KC-Tt_01469	KT_02024	L241_02081	M-2023_02069	M-D4C2_01772	MGYG_02163	MM1680_03391	MM50821_02859	MMS2018_02246	MP63_02241	N18-001_02225	OT11_02237	QL588_02141	RB11_02229	S164-3_03749	SDTA_02150	SMM01_01655
group_5488		hypothetical protein	229813_01107	2387_01208	41_01176	516602_01093	A19_02855	ATCC25830_01093	CK_03223	CTX51T_01086	DSM30164_00963	DW0148_03115	DZ1_02883	FAM24671_03003	FAM24675_02901	FDAARGOS_00731	GDMM86_02728	GN28_01286	HIS2824_02880	Jiangxi_01039	KC-Tt_02459	KT_03093	L241_01034	M-2023_01128	M-D4C2_02894	MGYG_01064	MM1680_00542	MM50821_03945	MMS2018_01168	MP63_01118	N18-001_01076	OT11_01078	QL588_01184	RB11_03207	S164-3_00924	SDTA_01100	SMM01_02712
group_5486		hypothetical protein	229813_00472	2387_00476	41_00508	516602_00435	A19_03512	ATCC25830_00456	CK_00100	CTX51T_00446	DSM30164_00379	DW0148_03776	DZ1_03571	FAM24671_03775	FAM24675_03631	FDAARGOS_00005	GDMM86_03576	GN28_00445	HIS2824_03528	Jiangxi_00445	KC-Tt_03074	KT_00055	L241_00449	M-2023_00466	M-D4C2_03693	MGYG_00461	MM1680_01134	MM50821_00519	MMS2018_00464	MP63_00445	N18-001_00488	OT11_00461	QL588_00462	RB11_00133	S164-3_01567	SDTA_00464	SMM01_03345
group_5485		hypothetical protein	229813_01941	2387_02080	41_01873	516602_02028	A19_01976	ATCC25830_01908	CK_02428	CTX51T_01998	DSM30164_01781	DW0148_02263	DZ1_02123	FAM24671_02108	FAM24675_02066	FDAARGOS_01531	GDMM86_01940	GN28_01986	HIS2824_02097	Jiangxi_01840	KC-Tt_01698	KT_02289	L241_01856	M-2023_01842	M-D4C2_02082	MGYG_01938	MM1680_03662	MM50821_03090	MMS2018_01978	MP63_02015	N18-001_01957	OT11_02006	QL588_01904	RB11_02502	S164-3_00167	SDTA_01882	SMM01_01879
group_5483	;dmsD_1;dmsD_2	hypothetical protein;Tat proofreading chaperone DmsD	229813_03135;229813_03134	2387_03178;2387_03177	41_03034;41_03033	516602_03297;516602_03296	A19_00769;A19_00770	ATCC25830_03027;ATCC25830_03026	CK_01200;CK_01201	CTX51T_03226;CTX51T_03227	DSM30164_02879;DSM30164_02880	DW0148_00798;DW0148_00797	DZ1_00852;DZ1_00851	FAM24671_00818;FAM24671_00817	FAM24675_00803;FAM24675_00804	FDAARGOS_02766;FDAARGOS_02765	GDMM86_00787	GN28_03245;GN28_03246	HIS2824_00824;HIS2824_00825	Jiangxi_02952;Jiangxi_02953	KC-Tt_00643;KC-Tt_00644	KT_01194;KT_01193	L241_02982;L241_02983	M-2023_03021;M-2023_03022	M-D4C2_00832;M-D4C2_00831	MGYG_03084;MGYG_03083	MM1680_02367;MM1680_02368	MM50821_01776;MM50821_01777	MMS2018_03169;MMS2018_03168	MP63_03120;MP63_03121	N18-001_03054;N18-001_03055	OT11_03306;OT11_03305	QL588_03064;QL588_03063	RB11_01377;RB11_01378	S164-3_02814;S164-3_02813	SDTA_03070;SDTA_03071	SMM01_00784;SMM01_00785
rluA_2~~~rluA_1	rluA_2;rluA_1	Dual-specificity RNA pseudouridine synthase RluA	229813_01756	2387_01895	41_01683	516602_01844	A19_02164	ATCC25830_01724	CK_02612	CTX51T_01809	DSM30164_01596	DW0148_02453	DZ1_02309	FAM24671_02297	FAM24675_02256	FDAARGOS_01348	GDMM86_02129	GN28_01803	HIS2824_02284	Jiangxi_01656	KC-Tt_01880	KT_02475	L241_01672	M-2023_01658	M-D4C2_02268	MGYG_01754	MM1680_03847	MM50821_03275	MMS2018_01793	MP63_01831	N18-001_01773	OT11_01823	QL588_01714	RB11_02689	S164-3_00351	SDTA_01698	SMM01_02063
group_5481		Acetyltransferase	229813_01120	2387_01221	41_01189	516602_01106	A19_02821	ATCC25830_01106	CK_03210	CTX51T_01120	DSM30164_00976	DW0148_03081	DZ1_02849	FAM24671_02969	FAM24675_02865	FDAARGOS_00744	GDMM86_02715	GN28_01298	HIS2824_02846	Jiangxi_01052	KC-Tt_02446	KT_03080	L241_01047	M-2023_01141	M-D4C2_02860	MGYG_01077	MM1680_00529	MM50821_03932	MMS2018_01181	MP63_01131	N18-001_01089	OT11_01092	QL588_01198	RB11_03194	S164-3_00911	SDTA_01113	SMM01_02699
group_5480		hypothetical protein	229813_02110	2387_02187	41_01995	516602_02135	A19_01850	ATCC25830_02015	CK_02320	CTX51T_02123	DSM30164_01889	DW0148_02130	DZ1_01998	FAM24671_01974	FAM24675_01930	FDAARGOS_01642	GDMM86_01841	GN28_02087	HIS2824_01966	Jiangxi_01947	KC-Tt_01592	KT_02182	L241_01963	M-2023_01947	M-D4C2_01952	MGYG_02045	MM1680_03554	MM50821_02985	MMS2018_02084	MP63_02123	N18-001_02064	OT11_02111	QL588_02013	RB11_02390	S164-3_00060	SDTA_01988	SMM01_01773
acrR_1~~~acrR_2~~~acrR	acrR_1;acrR_2;acrR	HTH-type transcriptional regulator AcrR	229813_00850	2387_00874	41_00900	516602_00797	A19_03113	ATCC25830_00818	CK_03496	CTX51T_00828	DSM30164_00743	DW0148_03376	DZ1_03184;DZ1_03183	FAM24671_03324	FAM24675_03239	FDAARGOS_00396	GDMM86_03180	GN28_00994	HIS2824_03140	Jiangxi_00807	KC-Tt_02679	KT_03319	L241_00812	M-2023_00859	M-D4C2_03266	MGYG_00842	MM1680_00769	MM50821_00108	MMS2018_00824	MP63_00895	N18-001_00853	OT11_00856	QL588_00824	RB11_03486	S164-3_01203	SDTA_00825	SMM01_02983
hsrA_2~~~hsrA_1	hsrA_2;hsrA_1	putative transport protein HsrA	229813_02874	2387_02910	41_02772	516602_02944	A19_01033	ATCC25830_02760	CK_01459	CTX51T_02964	DSM30164_02622	DW0148_01127	DZ1_01144	FAM24671_01098	FAM24675_01083	FDAARGOS_02439	GDMM86_01079	GN28_02976	HIS2824_01086	Jiangxi_02696	KC-Tt_00924	KT_01463	L241_02716	M-2023_02751	M-D4C2_01093	MGYG_02815	MM1680_02776	MM50821_02129	MMS2018_02886	MP63_02839	N18-001_02791	OT11_02910	QL588_02814	RB11_01648	S164-3_03081	SDTA_02788	SMM01_01053
shlB~~~shlB_1	shlB;shlB_1	Hemolysin transporter protein ShlB	229813_00873	2387_00897	41_00925	516602_00819	A19_03088	ATCC25830_00841	CK_03473	CTX51T_00853	DSM30164_00766	DW0148_03353	DZ1_03159	FAM24671_03301	FAM24675_03216	FDAARGOS_00418	GDMM86_03155	GN28_01017	HIS2824_03118	Jiangxi_00829	KC-Tt_02656	KT_03294	L241_00835	M-2023_00882	M-D4C2_03244	MGYG_00865	MM1680_00742	MM50821_00084	MMS2018_00846	MP63_00919	N18-001_00877	OT11_00884	QL588_00848	RB11_03463	S164-3_01179	SDTA_00847	SMM01_02961
group_5467		hypothetical protein	229813_02035	2387_02114	41_01913	516602_02062	A19_01937	ATCC25830_01942	CK_02394	CTX51T_02035	DSM30164_01815	DW0148_02224	DZ1_02085	FAM24671_02068	FAM24675_02024	FDAARGOS_01570	GDMM86_01915	GN28_02020	HIS2824_02059	Jiangxi_01873	KC-Tt_01666	KT_02255	L241_01890	M-2023_01874	M-D4C2_02044	MGYG_01972	MM1680_03627	MM50821_03057	MMS2018_02012	MP63_02050	N18-001_01991	OT11_02039	QL588_01934	RB11_02469	S164-3_00133	SDTA_01916	SMM01_01845
group_5465		hypothetical protein	229813_00473	2387_00477	41_00509	516602_00436	A19_03511	ATCC25830_00457	CK_00099	CTX51T_00447	DSM30164_00380	DW0148_03775	DZ1_03570	FAM24671_03774	FAM24675_03630	FDAARGOS_00006	GDMM86_03575	GN28_00446	HIS2824_03527	Jiangxi_00446	KC-Tt_03073	KT_00054	L241_00450	M-2023_00467	M-D4C2_03692	MGYG_00462	MM1680_01133	MM50821_00518	MMS2018_00465	MP63_00446	N18-001_00489	OT11_00462	QL588_00463	RB11_00132	S164-3_01566	SDTA_00465	SMM01_03344
group_5462		hypothetical protein	229813_00449	2387_00451	41_00486	516602_00411	A19_03547	ATCC25830_00432	CK_00123	CTX51T_00413	DSM30164_00355	DW0148_03800	DZ1_03603	FAM24671_03799	FAM24675_03655	FDAARGOS_03912	GDMM86_03610	GN28_00419	HIS2824_03562	Jiangxi_00422	KC-Tt_03098	KT_00079	L241_00425	M-2023_00440	M-D4C2_03717	MGYG_00437	MM1680_01159	MM50821_00546	MMS2018_00441	MP63_00422	N18-001_00465	OT11_00435	QL588_00438	RB11_00157	S164-3_01590	SDTA_00441	SMM01_03368
cysJ_1~~~cysJ_2~~~cysJ_3	cysJ_1;cysJ_2;cysJ_3	Sulfite reductase [NADPH] flavoprotein alpha-component	229813_03314;229813_03313	2387_03354	41_03226	516602_03477	A19_00577	ATCC25830_03203	CK_01022	CTX51T_03419	DSM30164_03060	DW0148_00608	DZ1_00666	FAM24671_00608	FAM24675_00612	FDAARGOS_02947	GDMM86_00606	GN28_03425	HIS2824_00634	Jiangxi_03131	KC-Tt_00464	KT_01017	L241_03159	M-2023_03200	M-D4C2_00638	MGYG_03260	MM1680_02185	MM50821_01593	MMS2018_03346	MP63_03298	N18-001_03235	OT11_03489	QL588_03240	RB11_01193	S164-3_02632	SDTA_03248	SMM01_00608
group_5460	mrpA_3;mrpA_1	Major MR/P fimbria protein	229813_00559	2387_00560	41_00600	516602_00522	A19_03423	ATCC25830_00545	CK_00013	CTX51T_00536	DSM30164_00467	DW0148_03682	DZ1_03481	FAM24671_03679	FAM24675_03535	FDAARGOS_00092	GDMM86_03480	GN28_00534	HIS2824_03438	Jiangxi_00531	KC-Tt_02987	KT_03595	L241_00536	M-2023_00554	M-D4C2_03602	MGYG_00548	MM1680_01047	MM50821_00432	MMS2018_00551	MP63_00532	N18-001_00576	OT11_00549	QL588_00549	RB11_00058	S164-3_01480	SDTA_00551	SMM01_03258
thyA	thyA	Thymidylate synthase	229813_03385	2387_03425	41_03297	516602_03548	A19_00505	ATCC25830_03274	CK_00951	CTX51T_03490	DSM30164_03131	DW0148_00536	DZ1_00594	FAM24671_00534	FAM24675_00540	FDAARGOS_03018	GDMM86_00536	GN28_03496	HIS2824_00562	Jiangxi_03201	KC-Tt_00393	KT_00947	L241_03230	M-2023_03271	M-D4C2_00566	MGYG_03331	MM1680_02113	MM50821_01522	MMS2018_03417	MP63_03369	N18-001_03306	OT11_03560	QL588_03312	RB11_01121	S164-3_02561	SDTA_03319	SMM01_00537
qseB	qseB	Transcriptional regulatory protein QseB	229813_01861	2387_02000	41_01786	516602_01948	A19_02061	ATCC25830_01828	CK_02508	CTX51T_01913	DSM30164_01700	DW0148_02349	DZ1_02206	FAM24671_02194	FAM24675_02153	FDAARGOS_01450	GDMM86_02025	GN28_01905	HIS2824_02181	Jiangxi_01760	KC-Tt_01778	KT_02369	L241_01776	M-2023_01760	M-D4C2_02165	MGYG_01858	MM1680_03743	MM50821_03171	MMS2018_01897	MP63_01935	N18-001_01876	OT11_01925	QL588_01817	RB11_02584	S164-3_00248	SDTA_01802	SMM01_01959
dbpA	dbpA	ATP-dependent RNA helicase DbpA	229813_01855	2387_01994	41_01780	516602_01942	A19_02066	ATCC25830_01822	CK_02514	CTX51T_01908	DSM30164_01694	DW0148_02354	DZ1_02212	FAM24671_02199	FAM24675_02158	FDAARGOS_01444	GDMM86_02031	GN28_01899	HIS2824_02187	Jiangxi_01754	KC-Tt_01784	KT_02375	L241_01770	M-2023_01754	M-D4C2_02171	MGYG_01852	MM1680_03749	MM50821_03177	MMS2018_01891	MP63_01929	N18-001_01870	OT11_01919	QL588_01811	RB11_02590	S164-3_00254	SDTA_01796	SMM01_01965
tsaC	tsaC	Threonylcarbamoyl-AMP synthase	229813_00252	2387_00260	41_00226	516602_00220	A19_03755	ATCC25830_00237	CK_00309	CTX51T_00214	DSM30164_03268	DW0148_04000	DZ1_03808	FAM24671_04007	FAM24675_03862	FDAARGOS_03702	GDMM86_03806	GN28_00225	HIS2824_03798	Jiangxi_00226	KC-Tt_03296	KT_00289	L241_00222	M-2023_00250	M-D4C2_03941	MGYG_00220	MM1680_01380	MM50821_00756	MMS2018_00223	MP63_00229	N18-001_00253	OT11_00223	QL588_00223	RB11_00380	S164-3_01800	SDTA_00223	SMM01_03566
sfmH~~~sfmH_2~~~sfmH_1	sfmH;sfmH_2;sfmH_1	putative fimbrial-like protein SfmH	229813_02669	2387_02705	41_02549	516602_02746	A19_01265	ATCC25830_02562	CK_01658	CTX51T_02738	DSM30164_02414;DSM30164_02413	DW0148_01360	DZ1_01371	FAM24671_01334	FAM24675_01318	FDAARGOS_02203	GDMM86_01294	GN28_02769	HIS2824_01316	Jiangxi_02491	KC-Tt_01129	KT_01661	L241_02474	M-2023_02547	M-D4C2_01321	MGYG_02617	MM1680_02982	MM50821_02395	MMS2018_02689	MP63_02643	N18-001_02587	OT11_02703	QL588_02571	RB11_01855	S164-3_03332	SDTA_02592	SMM01_01250
mscM	mscM	Miniconductance mechanosensitive channel MscM	229813_00312	2387_00320	41_00286	516602_00280	A19_03693	ATCC25830_00297	CK_00249	CTX51T_00276	DSM30164_00218	DW0148_03938	DZ1_03743	FAM24671_03942	FAM24675_03796	FDAARGOS_03764	GDMM86_03744	GN28_00287	HIS2824_03733	Jiangxi_00286	KC-Tt_03236	KT_00229	L241_00282	M-2023_00313	M-D4C2_03876	MGYG_00280	MM1680_01317	MM50821_00693	MMS2018_00283	MP63_00289	N18-001_00313	OT11_00286	QL588_00286	RB11_00316	S164-3_01740	SDTA_00283	SMM01_03506
group_5453		hypothetical protein	229813_01504	2387_01700	41_01489	516602_01585	A19_02476	ATCC25830_01529	CK_02806	CTX51T_01607	DSM30164_01401	DW0148_02719	DZ1_02508	FAM24671_02504	FAM24675_02464	FDAARGOS_01155	GDMM86_02327	GN28_01605	HIS2824_02493	Jiangxi_01463	KC-Tt_02075	KT_02671	L241_01416	M-2023_01463	M-D4C2_02476	MGYG_01559	MM1680_00168	MM50821_03466	MMS2018_01600	MP63_01637	N18-001_01517	OT11_01575	QL588_01461	RB11_02881	S164-3_00543	SDTA_01505	SMM01_02258
group_5452		hypothetical protein	229813_01322	2387_01474	41_01330	516602_01415	A19_02681	ATCC25830_01297	CK_02975	CTX51T_01478	DSM30164_01234	DW0148_02895	DZ1_02648	FAM24671_02688	FAM24675_02646	FDAARGOS_00988	GDMM86_02444	GN28_01492	HIS2824_02664	Jiangxi_01217	KC-Tt_02254	KT_02840	L241_01235	M-2023_01285	M-D4C2_02718	MGYG_01342	MM1680_00285	MM50821_03640	MMS2018_01432	MP63_01438	N18-001_01402	OT11_01403	QL588_01342	RB11_03000	S164-3_00660	SDTA_01337	SMM01_02440
group_5451		hypothetical protein	229813_02270	2387_02344	41_02161	516602_02312	A19_01673	ATCC25830_02173	CK_02114	CTX51T_02299	DSM30164_02047	DW0148_01943	DZ1_01770	FAM24671_01784	FAM24675_01745	FDAARGOS_01850	GDMM86_01647	GN28_02361	HIS2824_01792	Jiangxi_02160	KC-Tt_01430	KT_01985	L241_02120	M-2023_02161	M-D4C2_01727	MGYG_02230	MM1680_03312	MM50821_02773	MMS2018_02336	MP63_02293	N18-001_02264	OT11_02324	QL588_02240	RB11_02185	S164-3_03655	SDTA_02240	SMM01_01567
smfA	smfA	Fimbria A protein	229813_00563	2387_00564	41_00604	516602_00526	A19_03419	ATCC25830_00549	CK_00009	CTX51T_00540	DSM30164_00471	DW0148_03678	DZ1_03477	FAM24671_03675	FAM24675_03531	FDAARGOS_00096	GDMM86_03476	GN28_00538	HIS2824_03434	Jiangxi_00535	KC-Tt_02983	KT_03591	L241_00540	M-2023_00558	M-D4C2_03598	MGYG_00552	MM1680_01043	MM50821_00428	MMS2018_00555	MP63_00536	N18-001_00580	OT11_00553	QL588_00553	RB11_00062	S164-3_01476	SDTA_00555	SMM01_03254
group_5450		hypothetical protein	229813_00561	2387_00562	41_00602	516602_00524	A19_03421	ATCC25830_00547	CK_00011	CTX51T_00538	DSM30164_00469	DW0148_03680	DZ1_03479	FAM24671_03677	FAM24675_03533	FDAARGOS_00094	GDMM86_03478	GN28_00536	HIS2824_03436	Jiangxi_00533	KC-Tt_02985	KT_03593	L241_00538	M-2023_00556	M-D4C2_03600	MGYG_00550	MM1680_01045	MM50821_00430	MMS2018_00553	MP63_00534	N18-001_00578	OT11_00551	QL588_00551	RB11_00060	S164-3_01478	SDTA_00553	SMM01_03256
mscK	mscK	Mechanosensitive channel MscK	229813_00852	2387_00876	41_00902	516602_00799	A19_03111	ATCC25830_00820	CK_03494	CTX51T_00830	DSM30164_00745	DW0148_03374	DZ1_03181	FAM24671_03322	FAM24675_03237	FDAARGOS_00398	GDMM86_03178	GN28_00996	HIS2824_03138	Jiangxi_00809	KC-Tt_02677	KT_03317	L241_00814	M-2023_00861	M-D4C2_03264	MGYG_00844	MM1680_00765	MM50821_00106	MMS2018_00826	MP63_00897	N18-001_00855	OT11_00858	QL588_00826	RB11_03484	S164-3_01201	SDTA_00827	SMM01_02981
yjaB	yjaB	Peptidyl-lysine N-acetyltransferase YjaB	229813_02524	2387_02520	41_02363	516602_02593	A19_01439	ATCC25830_02421	CK_01874	CTX51T_02541	DSM30164_02264	DW0148_01552	DZ1_01539	FAM24671_01527	FAM24675_01510	FDAARGOS_02060	GDMM86_01465	GN28_02610	HIS2824_01490	Jiangxi_02344	KC-Tt_01271	KT_01802	L241_02333	M-2023_02379	M-D4C2_01494	MGYG_02476	MM1680_03124	MM50821_02553	MMS2018_02551	MP63_02502	N18-001_02447	OT11_02545	QL588_02439	RB11_01998	S164-3_03472	SDTA_02454	SMM01_01392
namA	namA	NADPH dehydrogenase	229813_03023	2387_03059	41_02918	516602_03093	A19_00863	ATCC25830_02908	CK_01307	CTX51T_03133	DSM30164_02771	DW0148_00894	DZ1_00974	FAM24671_00925	FAM24675_00911	FDAARGOS_02644	GDMM86_00922	GN28_03124	HIS2824_00917	Jiangxi_02844	KC-Tt_00775	KT_01314	L241_02865	M-2023_02900	M-D4C2_00924	MGYG_02966	MM1680_02627	MM50821_01979	MMS2018_03035	MP63_02987	N18-001_02937	OT11_03060	QL588_02964	RB11_01496	S164-3_02932	SDTA_02937	SMM01_00905
group_5449		hypothetical protein	229813_03862	2387_03921	41_03718	516602_04062	A19_03929	ATCC25830_03725	CK_00538	CTX51T_00038	DSM30164_03672	DW0148_04176	DZ1_03976	FAM24671_04184	FAM24675_04090	FDAARGOS_03447	GDMM86_00102	GN28_03922	HIS2824_03991	Jiangxi_03617	KC-Tt_03528	KT_00534	L241_03669	M-2023_03700	M-D4C2_04129	MGYG_03746	MM1680_01878	MM50821_01003	MMS2018_03834	MP63_03810	N18-001_03779	OT11_04031	QL588_03776	RB11_00640	S164-3_02078	SDTA_03736	SMM01_00066
matP	matP	Macrodomain Ter protein	229813_02699	2387_02727	41_02582	516602_02768	A19_01231	ATCC25830_02584	CK_01636	CTX51T_02772	DSM30164_02444	DW0148_01325	DZ1_01337	FAM24671_01298	FAM24675_01282	FDAARGOS_02264	GDMM86_01265	GN28_02800	HIS2824_01282	Jiangxi_02521	KC-Tt_01098	KT_01639	L241_02539	M-2023_02577	M-D4C2_01287	MGYG_02639	MM1680_02951	MM50821_02304	MMS2018_02711	MP63_02665	N18-001_02617	OT11_02734	QL588_02637	RB11_01825	S164-3_03266	SDTA_02614	SMM01_01228
group_5444		hypothetical protein	229813_03625	2387_03641	41_03476	516602_03785	A19_00327	ATCC25830_03490	CK_00772	CTX51T_03670	DSM30164_00064	DW0148_00345	DZ1_00358	FAM24671_00335	FAM24675_00346	FDAARGOS_03209	GDMM86_00354	GN28_03673	HIS2824_00325	Jiangxi_03379	KC-Tt_00216	KT_00769	L241_03408	M-2023_03448	M-D4C2_00384	MGYG_03509	MM1680_01627	MM50821_01287	MMS2018_03596	MP63_03575	N18-001_03530	OT11_03790	QL588_03539	RB11_00891	S164-3_02329	SDTA_03498	SMM01_00300
group_5443		hypothetical protein	229813_00121	2387_00129	41_00094	516602_00089	A19_00094	ATCC25830_00106	CK_00440	CTX51T_03901	DSM30164_03400;DSM30164_03401	DW0148_00113	DZ1_00135	FAM24671_00094	FAM24675_00110	FDAARGOS_03571	GDMM86_03947	GN28_00092	HIS2824_00093	Jiangxi_00095	KC-Tt_03427	KT_00422	L241_00090	M-2023_00105	M-D4C2_00154	MGYG_00089	MM1680_01511	MM50821_00888	MMS2018_00092	MP63_00097	N18-001_00122	OT11_00092	QL588_00093	RB11_00511	S164-3_01931	SDTA_00092	SMM01_03698
dapE_2~~~dapE_1	dapE_2;dapE_1	Succinyl-diaminopimelate desuccinylase	229813_01625	2387_01823	41_01612	516602_01707	A19_02335	ATCC25830_01651	CK_02685	CTX51T_01737	DSM30164_01526	DW0148_02587	DZ1_02381	FAM24671_02370	FAM24675_02329	FDAARGOS_01275	GDMM86_02202	GN28_01728	HIS2824_02357	Jiangxi_01584	KC-Tt_01953	KT_02548	L241_01538	M-2023_01585	M-D4C2_02341	MGYG_01681	MM1680_00046	MM50821_03347	MMS2018_01721	MP63_01758	N18-001_01637	OT11_01694	QL588_01582	RB11_02760	S164-3_00423	SDTA_01626	SMM01_02136
group_5437		putative multidrug-efflux transporter	229813_03847	2387_03906	41_03705	516602_04047	A19_03916	ATCC25830_03710	CK_00553	CTX51T_00051	DSM30164_03657	DW0148_04163	DZ1_03963	FAM24671_04171	FAM24675_04077	FDAARGOS_03432	GDMM86_00115	GN28_03907	HIS2824_03978	Jiangxi_03602	KC-Tt_03543	KT_00549	L241_03654	M-2023_03685	M-D4C2_04116	MGYG_03730	MM1680_01863	MM50821_01018	MMS2018_03819	MP63_03795	N18-001_03764	OT11_04016	QL588_03762	RB11_00655	S164-3_02093	SDTA_03721	SMM01_00081
group_5436		hypothetical protein	229813_00656	2387_00641	41_00706	516602_00604	A19_03329	ATCC25830_00625	CK_03693	CTX51T_00628	DSM30164_00549	DW0148_03569	DZ1_03384	FAM24671_03581	FAM24675_03436	FDAARGOS_00201	GDMM86_03377	GN28_00737	HIS2824_03342	Jiangxi_00612	KC-Tt_02881	KT_03512	L241_00619	M-2023_00664	M-D4C2_03505	MGYG_00630	MM1680_00966	MM50821_00322	MMS2018_00632	MP63_00702	N18-001_00657	OT11_00660	QL588_00630	RB11_03683	S164-3_01399	SDTA_00632	SMM01_03177
yehB_1~~~yehB_2	;yehB_1;yehB_2	hypothetical protein;Outer membrane usher protein YehB	229813_00185	2387_00193	41_00158	516602_00153	A19_00167	ATCC25830_00170	CK_00376	CTX51T_03828	DSM30164_03335	DW0148_00185	DZ1_00206	FAM24671_00168	FAM24675_00185;FAM24675_00186	FDAARGOS_03635	GDMM86_03874	GN28_00156	HIS2824_00165	Jiangxi_00159	KC-Tt_03363	KT_00356;KT_00357	L241_00155;L241_00154	M-2023_00169	M-D4C2_00226	MGYG_00153	MM1680_01447	MM50821_00824	MMS2018_00156	MP63_00162	N18-001_00186	OT11_00156	QL588_00156	RB11_00447	S164-3_01867	SDTA_00156	SMM01_03634
group_5431		hypothetical protein	229813_03486	2387_03526	41_03399	516602_03649	A19_00405	ATCC25830_03375	CK_00849	CTX51T_03591	DSM30164_03233	DW0148_00429	DZ1_00437	FAM24671_00419	FAM24675_00432	FDAARGOS_03119	GDMM86_00430	GN28_03598	HIS2824_00404	Jiangxi_03302	KC-Tt_00291	KT_00846	L241_03331	M-2023_03373	M-D4C2_00463	MGYG_03432	MM1680_02005	MM50821_01420	MMS2018_03518	MP63_03471;MP63_03470	N18-001_03407	OT11_03662	QL588_03413	RB11_01019	S164-3_02460	SDTA_03420	SMM01_00436
fliD_1~~~fliD_2~~~fliD	fliD_1;fliD_2;fliD	Flagellar hook-associated protein 2	229813_02369	2387_02432	41_02274	516602_02505	A19_01541	ATCC25830_02333	CK_01960	CTX51T_02439	DSM30164_02177	DW0148_01732	DZ1_01646	FAM24671_01634	FAM24675_01617;FAM24675_01616	FDAARGOS_01971	GDMM86_01551	GN28_02523	HIS2824_01593	Jiangxi_02257	KC-Tt_01359	KT_01890	L241_02245	M-2023_02291	M-D4C2_01597	MGYG_02388	MM1680_03212	MM50821_02642	MMS2018_02465	MP63_02415	N18-001_02361	OT11_02454	QL588_02335	RB11_02086	S164-3_03558	SDTA_02368	SMM01_01480
ynbC	ynbC	putative protein YnbC	229813_01597	2387_01796	41_01587	516602_01680	A19_02370	ATCC25830_01624	CK_02711	CTX51T_01711	DSM30164_01498	DW0148_02620	DZ1_02406	FAM24671_02403	FAM24675_02363	FDAARGOS_01249	GDMM86_02227	GN28_01700	HIS2824_02391	Jiangxi_01556	KC-Tt_01980	KT_02575	L241_01511	M-2023_01557	M-D4C2_02374	MGYG_01654	MM1680_00075	MM50821_03373	MMS2018_01694	MP63_01731	N18-001_01610	OT11_01668	QL588_01557	RB11_02787	S164-3_00450	SDTA_01599	SMM01_02164
gloB	gloB	Hydroxyacylglutathione hydrolase	229813_03110	2387_03155	41_03009	516602_03275	A19_00794	ATCC25830_03003	CK_01222	CTX51T_03202	DSM30164_02856	DW0148_00824	DZ1_00875	FAM24671_00849	FAM24675_00833	FDAARGOS_02740	GDMM86_00811	GN28_03221	HIS2824_00848	Jiangxi_02929	KC-Tt_00667	KT_01216	L241_02960	M-2023_02998	M-D4C2_00855	MGYG_03061	MM1680_02446	MM50821_01798	MMS2018_03120	MP63_03096	N18-001_03031	OT11_03284	QL588_03041	RB11_01402	S164-3_02837	SDTA_03022	SMM01_00809
dsbD	;dsbD	hypothetical protein;Thiol:disulfide interchange protein DsbD	229813_02920	2387_02956	41_02818	516602_02990	A19_00987	ATCC25830_02806	CK_01413	CTX51T_03009	DSM30164_02668	DW0148_01018	DZ1_01099	FAM24671_01053	FAM24675_01038;FAM24675_01037	FDAARGOS_02541	GDMM86_01033	GN28_03022	HIS2824_01041	Jiangxi_02742	KC-Tt_00878	KT_01417	L241_02762	M-2023_02797	M-D4C2_01048	MGYG_02862	MM1680_02730	MM50821_02083	MMS2018_02932	MP63_02885	N18-001_02837	OT11_02956	QL588_02860	RB11_01600	S164-3_03035	SDTA_02834	SMM01_01007
group_5425	bioD1_2;bioD1_1	ATP-dependent dethiobiotin synthetase BioD 1	229813_01912	2387_02051	41_01840	516602_01999	A19_02010	ATCC25830_01879	CK_02457	CTX51T_01964	DSM30164_01752	DW0148_02297	DZ1_02154	FAM24671_02142	FAM24675_02100	FDAARGOS_01502	GDMM86_01973	GN28_01957	HIS2824_02129	Jiangxi_01811	KC-Tt_01727	KT_02318	L241_01827	M-2023_01812	M-D4C2_02113	MGYG_01909	MM1680_03691	MM50821_03120	MMS2018_01949	MP63_01986	N18-001_01928	OT11_01976	QL588_01872	RB11_02531	S164-3_00196	SDTA_01853	SMM01_01908
yfcQ_2	yfcQ_2	putative fimbrial-like protein YfcQ	229813_00557	2387_00558	41_00598	516602_00520	A19_03425	ATCC25830_00543	CK_00015	CTX51T_00534	DSM30164_00465	DW0148_03684	DZ1_03483	FAM24671_03681	FAM24675_03537	FDAARGOS_00090	GDMM86_03482	GN28_00532	HIS2824_03440	Jiangxi_00529	KC-Tt_02989	KT_03597	L241_00534	M-2023_00552	M-D4C2_03604	MGYG_00546	MM1680_01049	MM50821_00434	MMS2018_00549	MP63_00530	N18-001_00574	OT11_00547	QL588_00547	RB11_00056	S164-3_01482	SDTA_00549	SMM01_03260
adeP_2	adeP_2	Adenine permease AdeP	229813_02357	2387_02419	41_02259	516602_02492	A19_01556	ATCC25830_02320	CK_01972	CTX51T_02424	DSM30164_02165	DW0148_01747	DZ1_01660	FAM24671_01649	FAM24675_01633	FDAARGOS_01959	GDMM86_01565	GN28_02511	HIS2824_01607	Jiangxi_02245	KC-Tt_01371	KT_01904	L241_02232	M-2023_02279	M-D4C2_01611	MGYG_02375	MM1680_03224	MM50821_02655	MMS2018_02453	MP63_02403	N18-001_02349	OT11_02442	QL588_02322	RB11_02098	S164-3_03570	SDTA_02356	SMM01_01492
prsD~~~prsD_1~~~prsD_2	prsD;;prsD_1;prsD_2	Type I secretion system ATP-binding protein PrsD;hypothetical protein	229813_03156	2387_03198	41_03058	516602_03317	A19_00750	ATCC25830_03047	CK_01180	CTX51T_03247	DSM30164_02901	DW0148_00776	DZ1_00831	FAM24671_00794	FAM24675_00782;FAM24675_00783	FDAARGOS_02789	GDMM86_00767	GN28_03267	HIS2824_00804	Jiangxi_02974	KC-Tt_00623	KT_01173	L241_03003	M-2023_03042	M-D4C2_00810	MGYG_03104	MM1680_02345	MM50821_01752	MMS2018_03189	MP63_03141	N18-001_03077	OT11_03330	QL588_03084;QL588_03083	RB11_01353	S164-3_02791	SDTA_03091	SMM01_00764
group_5423		hypothetical protein	229813_00952	2387_01074	41_01051	516602_00976	A19_02978	ATCC25830_00976	CK_03392	CTX51T_00963	DSM30164_00846	DW0148_03242	DZ1_03008	FAM24671_03132	FAM24675_03077	FDAARGOS_00610	GDMM86_03036	GN28_01168	HIS2824_03008	Jiangxi_00908	KC-Tt_02575	KT_03212	L241_00917	M-2023_01011	M-D4C2_03058	MGYG_00947	MM1680_00660	MM50821_04061	MMS2018_01051	MP63_01001	N18-001_00958	OT11_00963	QL588_01068	RB11_03330	S164-3_01042	SDTA_00983	SMM01_02829
emrA_3~~~emrA_2~~~emrA_1	emrA_3;emrA_2;emrA_1	Multidrug export protein EmrA	229813_00956	2387_01078	41_01055	516602_00980	A19_02974	ATCC25830_00980	CK_03388	CTX51T_00967	DSM30164_00850	DW0148_03238	DZ1_03003	FAM24671_03128	FAM24675_03073;FAM24675_03022	FDAARGOS_00614	GDMM86_03031	GN28_01172	HIS2824_03004	Jiangxi_00926	KC-Tt_02571	KT_03208	L241_00921	M-2023_01015	M-D4C2_03054	MGYG_00951	MM1680_00656	MM50821_04057	MMS2018_01055	MP63_01005	N18-001_00962	OT11_00967	QL588_01072	RB11_03326	S164-3_01038	SDTA_00987	SMM01_02825
yehC_1~~~yehC_4	yehC_1;yehC_4	putative fimbrial chaperone YehC	229813_00183	2387_00191	41_00156	516602_00151	A19_00165	ATCC25830_00168	CK_00378	CTX51T_03830	DSM30164_03337	DW0148_00183	DZ1_00204	FAM24671_00166	FAM24675_00183	FDAARGOS_03633	GDMM86_03875	GN28_00154	HIS2824_00163	Jiangxi_00157	KC-Tt_03365	KT_00359	L241_00152	M-2023_00167	M-D4C2_00224	MGYG_00151	MM1680_01449	MM50821_00826	MMS2018_00154	MP63_00160	N18-001_00184	OT11_00154	QL588_00154	RB11_00449	S164-3_01869	SDTA_00154	SMM01_03636
cpdB~~~cpdB_1~~~cpdB_2	cpdB;cpdB_1;cpdB_2	2'3'-cyclic-nucleotide 2'-phosphodiesterase/3'-nucleotidase	229813_02854	2387_02890	41_02752	516602_02924	A19_01055	ATCC25830_02740	CK_01479	CTX51T_02943	DSM30164_02602;DSM30164_02601	DW0148_01148	DZ1_01165	FAM24671_01119	FAM24675_01104	FDAARGOS_02419	GDMM86_01100	GN28_02956	HIS2824_01108	Jiangxi_02676	KC-Tt_00944	KT_01483	L241_02696	M-2023_02731	M-D4C2_01114	MGYG_02795	MM1680_02796	MM50821_02149	MMS2018_02866	MP63_02819	N18-001_02771	OT11_02890	QL588_02795	RB11_01670	S164-3_03101	SDTA_02769	SMM01_01073
group_5419	papD_1;papD_2	Chaperone protein PapD	229813_00441	2387_00445	41_00479	516602_00405	A19_03554	ATCC25830_00426	CK_00129	CTX51T_00406	DSM30164_00348	DW0148_03807	DZ1_03610	FAM24671_03806	FAM24675_03662	FDAARGOS_03905	GDMM86_03617	GN28_00413	HIS2824_03569	Jiangxi_00414	KC-Tt_03104	KT_00085	L241_00419	M-2023_00434	M-D4C2_03724	MGYG_00431	MM1680_01166	MM50821_00552	MMS2018_00435	MP63_00414	N18-001_00459	OT11_00429	QL588_00432	RB11_00165	S164-3_01596	SDTA_00435	SMM01_03376
aaaT	aaaT	L-amino acid N-acetyltransferase AaaT	229813_02631	2387_02667	41_02512	516602_02708	A19_01302	ATCC25830_02524	CK_01697	CTX51T_02701	DSM30164_02374	DW0148_01400	DZ1_01409	FAM24671_01374	FAM24675_01358	FDAARGOS_02164	GDMM86_01331	GN28_02731	HIS2824_01355	Jiangxi_02453	KC-Tt_01167	KT_01698	L241_02436	M-2023_02509	M-D4C2_01360	MGYG_02579	MM1680_03020	MM50821_02434	MMS2018_02651	MP63_02605	N18-001_02549	OT11_02664	QL588_02536	RB11_01895	S164-3_03370	SDTA_02554	SMM01_01288
cysM_1~~~cysM_2	cysM_1;cysM_2	Cysteine synthase B	229813_02525	2387_02521	41_02364	516602_02594	A19_01438	ATCC25830_02422	CK_01873	CTX51T_02542	DSM30164_02265	DW0148_01551	DZ1_01538	FAM24671_01526	FAM24675_01509	FDAARGOS_02061	GDMM86_01464	GN28_02611	HIS2824_01489	Jiangxi_02345	KC-Tt_01270	KT_01801	L241_02334	M-2023_02380	M-D4C2_01493	MGYG_02477	MM1680_03123	MM50821_02552	MMS2018_02552	MP63_02503	N18-001_02448	OT11_02546	QL588_02440	RB11_01997	S164-3_03471	SDTA_02455	SMM01_01391
btuD_1	;btuD_1	putative ABC transporter ATP-binding protein;Vitamin B12 import ATP-binding protein BtuD	229813_00518	2387_00522	41_00559	516602_00481	A19_03464	ATCC25830_00503	CK_00054	CTX51T_00495	DSM30164_00425	DW0148_03726	DZ1_03523	FAM24671_03723	FAM24675_03580	FDAARGOS_00051	GDMM86_03523	GN28_00492	HIS2824_03480	Jiangxi_00490	KC-Tt_03028	KT_00009	L241_00495	M-2023_00513;M-2023_00512	M-D4C2_03644	MGYG_00507	MM1680_01088	MM50821_00473	MMS2018_00510	MP63_00491	N18-001_00535	OT11_00507	QL588_00508	RB11_00017	S164-3_01521	SDTA_00510	SMM01_03299
yhjD	yhjD	Inner membrane protein YhjD	229813_03722	2387_03738	41_03577	516602_03881	A19_00211	ATCC25830_03586	CK_00675	CTX51T_03784	DSM30164_03529	DW0148_00229	DZ1_00250	FAM24671_00214	FAM24675_00231	FDAARGOS_03307	GDMM86_00248	GN28_03772	HIS2824_00209	Jiangxi_03477	KC-Tt_00119	KT_00673	L241_03504	M-2023_03544	M-D4C2_00270	MGYG_03605	MM1680_01726	MM50821_01189	MMS2018_03694	MP63_03673	N18-001_03628	OT11_03888	QL588_03639	RB11_00792	S164-3_02231	SDTA_03596	SMM01_00205
menF_2~~~menF_1~~~menF	menF_2;menF_1;menF	Isochorismate synthase MenF	229813_01549	2387_01747	41_01539	516602_01631	A19_02424	ATCC25830_01575	CK_02760	CTX51T_01659	DSM30164_01449	DW0148_02673	DZ1_02458	FAM24671_02457;FAM24671_02458	FAM24675_02416	FDAARGOS_01200	GDMM86_02277	GN28_01651	HIS2824_02443	Jiangxi_01508	KC-Tt_02030	KT_02625	L241_01462	M-2023_01508	M-D4C2_02426	MGYG_01605	MM1680_00123	MM50821_03421	MMS2018_01646	MP63_01683	N18-001_01562	OT11_01620	QL588_01506	RB11_02836	S164-3_00498	SDTA_01551	SMM01_02212
group_5416		hypothetical protein	229813_00579	2387_00580	41_00620	516602_00542	A19_03403	ATCC25830_00563	CK_03801	CTX51T_00556	DSM30164_00487	DW0148_03661	DZ1_03461	FAM24671_03658	FAM24675_03514	FDAARGOS_00112	GDMM86_03460	GN28_00554;GN28_00555	HIS2824_03418	Jiangxi_00551	KC-Tt_02967	KT_03574	L241_00557	M-2023_00574	M-D4C2_03581	MGYG_00568	MM1680_01027	MM50821_00412	MMS2018_00571	MP63_00552	N18-001_00596	OT11_00569	QL588_00570	RB11_00078	S164-3_01460	SDTA_00571	SMM01_03238
group_5415		hypothetical protein	229813_02139	2387_02215	41_02025	516602_02163	A19_01812	ATCC25830_02043	CK_02293	CTX51T_02160	DSM30164_01918	DW0148_02088	DZ1_01960	FAM24671_01932	FAM24675_01889	FDAARGOS_01669	GDMM86_01810	GN28_02114	HIS2824_01930	Jiangxi_01976	KC-Tt_01565	KT_02154	L241_01991	M-2023_01974	M-D4C2_01870	MGYG_02073	MM1680_03526	MM50821_02955	MMS2018_02112	MP63_02151	N18-001_02091	OT11_02141	QL588_02047	RB11_02363	S164-3_00033	SDTA_02016	SMM01_01745
ada	ada	Bifunctional transcriptional activator/DNA repair enzyme Ada	229813_01922	2387_02061	41_01850	516602_02009	A19_02000	ATCC25830_01889	CK_02447	CTX51T_01974	DSM30164_01762	DW0148_02287	DZ1_02144	FAM24671_02132	FAM24675_02090	FDAARGOS_01512	GDMM86_01963	GN28_01967	HIS2824_02119	Jiangxi_01821	KC-Tt_01717	KT_02308	L241_01837	M-2023_01822	M-D4C2_02103	MGYG_01919	MM1680_03681	MM50821_03110	MMS2018_01959	MP63_01996	N18-001_01938	OT11_01986	QL588_01882	RB11_02521	S164-3_00186	SDTA_01863	SMM01_01898
group_5413		hypothetical protein	229813_02649	2387_02685	41_02532	516602_02726	A19_01282	ATCC25830_02542	CK_01679	CTX51T_02721	DSM30164_02392	DW0148_01380	DZ1_01389	FAM24671_01354	FAM24675_01338	FDAARGOS_02182	GDMM86_01311	GN28_02749	HIS2824_01335	Jiangxi_02471	KC-Tt_01149	KT_01680	L241_02454	M-2023_02527	M-D4C2_01340	MGYG_02597	MM1680_03002	MM50821_02416	MMS2018_02669	MP63_02623	N18-001_02567	OT11_02682	QL588_02554	RB11_01876	S164-3_03352	SDTA_02572	SMM01_01270
group_5411		hypothetical protein	229813_03069	2387_03114	41_02967	516602_03234	A19_00835	ATCC25830_02962	CK_01264	CTX51T_03161	DSM30164_02816	DW0148_00866	DZ1_00916	FAM24671_00897	FAM24675_00883	FDAARGOS_02698	GDMM86_00854	GN28_03179	HIS2824_00889	Jiangxi_02888	KC-Tt_00709	KT_01257	L241_02919	M-2023_02955	M-D4C2_00896	MGYG_03020	MM1680_02487	MM50821_01840	MMS2018_03079	MP63_03055	N18-001_02990	OT11_03211	QL588_03000	RB11_01443	S164-3_02878	SDTA_02981	SMM01_00850
group_5410		hypothetical protein	229813_01792	2387_01931	41_01719	516602_01880	A19_02127	ATCC25830_01760	CK_02576	CTX51T_01847	DSM30164_01632	DW0148_02415	DZ1_02273	FAM24671_02260	FAM24675_02219	FDAARGOS_01384	GDMM86_02093	GN28_01839	HIS2824_02248	Jiangxi_01692	KC-Tt_01844	KT_02439	L241_01708	M-2023_01694	M-D4C2_02232	MGYG_01790	MM1680_03811	MM50821_03239	MMS2018_01829	MP63_01867	N18-001_01809	OT11_01859	QL588_01750	RB11_02653	S164-3_00315	SDTA_01734	SMM01_02027
tetC_1~~~tetC_2~~~tetC_3	tetC_1;tetC_2;;tetC_3	Transposon Tn10 TetC protein;hypothetical protein	229813_03294	2387_03335	41_03206	516602_03457;516602_03456	A19_00603	ATCC25830_03184	CK_01041	CTX51T_03394	DSM30164_03041	DW0148_00628	DZ1_00686	FAM24671_00647	FAM24675_00632	FDAARGOS_02928	GDMM86_00626	GN28_03406	HIS2824_00658	Jiangxi_03112	KC-Tt_00483	KT_01036	L241_03140	M-2023_03181	M-D4C2_00662	MGYG_03241	MM1680_02205	MM50821_01612	MMS2018_03327	MP63_03279	N18-001_03216	OT11_03470	QL588_03222	RB11_01213	S164-3_02651	SDTA_03229	SMM01_00627
yeiP	yeiP	Elongation factor P-like protein	229813_01323	2387_01475	41_01331	516602_01416	A19_02680	ATCC25830_01298	CK_02974	CTX51T_01479	DSM30164_01235	DW0148_02894	DZ1_02647	FAM24671_02687	FAM24675_02645	FDAARGOS_00989	GDMM86_02443	GN28_01493	HIS2824_02663	Jiangxi_01218	KC-Tt_02253	KT_02839	L241_01236	M-2023_01286	M-D4C2_02717	MGYG_01343	MM1680_00284	MM50821_03639	MMS2018_01433	MP63_01439	N18-001_01403	OT11_01404	QL588_01343	RB11_02999	S164-3_00659	SDTA_01338	SMM01_02439
group_5408		hypothetical protein	229813_03822	2387_03882	41_03679	516602_04023	A19_03888	ATCC25830_03686	CK_00578	CTX51T_00079	DSM30164_03632	DW0148_04136	DZ1_03935	FAM24671_04143	FAM24675_04048	FDAARGOS_03406	GDMM86_00143	GN28_03881	HIS2824_03926	Jiangxi_03577	KC-Tt_03569	KT_00573	L241_03604	M-2023_03647	M-D4C2_04069	MGYG_03706	MM1680_01838	MM50821_01044	MMS2018_03795	MP63_03770	N18-001_03739	OT11_03990	QL588_03736	RB11_00680	S164-3_02118	SDTA_03697	SMM01_00105
group_5407		hypothetical protein	229813_03028	2387_03064	41_02923	516602_03098	A19_00858	ATCC25830_02913	CK_01302	CTX51T_03138	DSM30164_02776	DW0148_00889	DZ1_00969	FAM24671_00920	FAM24675_00906	FDAARGOS_02649	GDMM86_00917	GN28_03129	HIS2824_00912	Jiangxi_02849	KC-Tt_00770	KT_01309	L241_02870	M-2023_02905	M-D4C2_00919	MGYG_02971	MM1680_02622	MM50821_01974	MMS2018_03040	MP63_02992	N18-001_02942	OT11_03065	QL588_02969	RB11_01491	S164-3_02927	SDTA_02942	SMM01_00900
yfeW	;yfeW	D-alanyl-D-alanine carboxypeptidase;Putative D-alanyl-D-alanine carboxypeptidase	229813_03724	2387_03740	41_03579	516602_03883	A19_00209	ATCC25830_03588	CK_00673	CTX51T_03786	DSM30164_03531	DW0148_00227	DZ1_00248	FAM24671_00212	FAM24675_00229	FDAARGOS_03309	GDMM86_00246	GN28_03774	HIS2824_00207	Jiangxi_03479	KC-Tt_00117	KT_00671	L241_03506	M-2023_03546	M-D4C2_00268	MGYG_03607	MM1680_01728	MM50821_01187	MMS2018_03696	MP63_03675	N18-001_03630	OT11_03890	QL588_03641	RB11_00790	S164-3_02229	SDTA_03598	SMM01_00203
yciV	yciV	5'-3' exoribonuclease	229813_01873	2387_02012	41_01798	516602_01960	A19_02049	ATCC25830_01840	CK_02496	CTX51T_01926	DSM30164_01712	DW0148_02336	DZ1_02194	FAM24671_02181	FAM24675_02140	FDAARGOS_01462	GDMM86_02013	GN28_01917	HIS2824_02169	Jiangxi_01772	KC-Tt_01766	KT_02357	L241_01788	M-2023_01772	M-D4C2_02153	MGYG_01870	MM1680_03731	MM50821_03159	MMS2018_01909	MP63_01947	N18-001_01888	OT11_01937	QL588_01828	RB11_02572	S164-3_00236	SDTA_01814	SMM01_01947
group_5400		putative ABC transporter permease protein	229813_00519	2387_00523	41_00560	516602_00482	A19_03463	ATCC25830_00504	CK_00053	CTX51T_00496	DSM30164_00426	DW0148_03725	DZ1_03522	FAM24671_03722	FAM24675_03579	FDAARGOS_00052	GDMM86_03522	GN28_00493	HIS2824_03479	Jiangxi_00491	KC-Tt_03027	KT_00008	L241_00496	M-2023_00514	M-D4C2_03643	MGYG_00508	MM1680_01087	MM50821_00472	MMS2018_00511	MP63_00492	N18-001_00536	OT11_00508	QL588_00509	RB11_00018	S164-3_01520	SDTA_00511	SMM01_03298
group_5399		hypothetical protein	229813_01754	2387_01893	41_01681	516602_01842	A19_02166	ATCC25830_01722	CK_02614	CTX51T_01807	DSM30164_01594	DW0148_02455	DZ1_02311	FAM24671_02299	FAM24675_02258	FDAARGOS_01346	GDMM86_02131	GN28_01801	HIS2824_02286	Jiangxi_01654	KC-Tt_01882	KT_02477	L241_01670	M-2023_01656	M-D4C2_02270	MGYG_01752	MM1680_03849	MM50821_03277	MMS2018_01791	MP63_01829	N18-001_01771	OT11_01821	QL588_01712	RB11_02691	S164-3_00353	SDTA_01696	SMM01_02065
decR	decR	DNA-binding transcriptional activator DecR	229813_00840	2387_00864	41_00890	516602_00787	A19_03123	ATCC25830_00808	CK_03506	CTX51T_00818	DSM30164_00733	DW0148_03386	DZ1_03194	FAM24671_03336	FAM24675_03249	FDAARGOS_00386	GDMM86_03190	GN28_00984	HIS2824_03150	Jiangxi_00797	KC-Tt_02689	KT_03329	L241_00802	M-2023_00849	M-D4C2_03276	MGYG_00832	MM1680_00779	MM50821_00118	MMS2018_00814	MP63_00885	N18-001_00843	OT11_00846	QL588_00814	RB11_03496	S164-3_01213	SDTA_00815	SMM01_02993
orgB	;orgB	hypothetical protein;Oxygen-regulated invasion protein OrgB	229813_00485	2387_00489	41_00521	516602_00448	A19_03501	ATCC25830_00469	CK_00087	CTX51T_00457	DSM30164_00392	DW0148_03763	DZ1_03560	FAM24671_03762	FAM24675_03617	FDAARGOS_00018	GDMM86_03562	GN28_00458	HIS2824_03517	Jiangxi_00458	KC-Tt_03061	KT_00042	L241_00462	M-2023_00479	M-D4C2_03682	MGYG_00474	MM1680_01121	MM50821_00506	MMS2018_00477	MP63_00458	N18-001_00501	OT11_00474	QL588_00473	RB11_00120	S164-3_01554	SDTA_00477	SMM01_03332
rlmA	rlmA	23S rRNA (guanine(745)-N(1))-methyltransferase	229813_02245	2387_02319	41_02137	516602_02267	A19_01696	ATCC25830_02148	CK_02187	CTX51T_02276	DSM30164_02023	DW0148_01966	DZ1_01835	FAM24671_01808	FAM24675_01768	FDAARGOS_01777	GDMM86_01698	GN28_02224	HIS2824_01817	Jiangxi_02086	KC-Tt_01455	KT_02010	L241_02095	M-2023_02083	M-D4C2_01757	MGYG_02177	MM1680_03377	MM50821_02845	MMS2018_02260	MP63_02255	N18-001_02239	OT11_02251	QL588_02155	RB11_02215	S164-3_03735	SDTA_02164	SMM01_01641
hmuU_2~~~hmuU_3	hmuU_2;hmuU_3	Hemin transport system permease protein HmuU	229813_01666	2387_01865	41_01653	516602_01749	A19_02294	ATCC25830_01693	CK_02642	CTX51T_01778	DSM30164_01566	DW0148_02546	DZ1_02340	FAM24671_02328	FAM24675_02287	FDAARGOS_01317	GDMM86_02160	GN28_01772	HIS2824_02315	Jiangxi_01626	KC-Tt_01911	KT_02506	L241_01580	M-2023_01627	M-D4C2_02299	MGYG_01723	MM1680_00003	MM50821_03306	MMS2018_01763	MP63_01800	N18-001_01679	OT11_01735	QL588_01622	RB11_02718	S164-3_00381	SDTA_01668	SMM01_02094
hisN	hisN	Histidinol-phosphatase	229813_01614	2387_01812	41_01601	516602_01696	A19_02357	ATCC25830_01640	CK_02696	CTX51T_01725	DSM30164_01515	DW0148_02607	DZ1_02393	FAM24671_02390	FAM24675_02350	FDAARGOS_01264	GDMM86_02215	GN28_01716	HIS2824_02378	Jiangxi_01573	KC-Tt_01965	KT_02559	L241_01527	M-2023_01574	M-D4C2_02361	MGYG_01670	MM1680_00057	MM50821_03358	MMS2018_01710	MP63_01747	N18-001_01626	OT11_01683	QL588_01571	RB11_02771	S164-3_00434	SDTA_01615	SMM01_02147
tauB	tauB	Taurine import ATP-binding protein TauB	229813_00732	2387_00716	41_00779	516602_00679	A19_03235	ATCC25830_00700	CK_03619	CTX51T_00703	DSM30164_00625	DW0148_03495	DZ1_03309	FAM24671_03446	FAM24675_03362	FDAARGOS_00276	GDMM86_03303	GN28_00814	HIS2824_03267	Jiangxi_00688	KC-Tt_02805	KT_03437	L241_00694	M-2023_00740	M-D4C2_03430	MGYG_00724	MM1680_00891	MM50821_00226	MMS2018_00707	MP63_00777	N18-001_00732	OT11_00737	QL588_00703	RB11_03608	S164-3_01324	SDTA_00707	SMM01_03101
aas	aas	Bifunctional protein Aas	229813_02999	2387_03035	41_02895	516602_03069	A19_00887	ATCC25830_02884	CK_01331	CTX51T_03109	DSM30164_02747	DW0148_00918	DZ1_00998	FAM24671_00952	FAM24675_00936	FDAARGOS_02620	GDMM86_00950	GN28_03100	HIS2824_00941	Jiangxi_02820	KC-Tt_00799	KT_01338	L241_02841	M-2023_02876	M-D4C2_00948	MGYG_02942	MM1680_02651	MM50821_02003	MMS2018_03011	MP63_02963	N18-001_02913	OT11_03036	QL588_02940	RB11_01520	S164-3_02956	SDTA_02913	SMM01_00929
stiP	stiP	Cysteine protease StiP	229813_03097	2387_03142	41_02995	516602_03262	A19_00807	ATCC25830_02990	CK_01236	CTX51T_03189	DSM30164_02844	DW0148_00838	DZ1_00888	FAM24671_00867	FAM24675_00854	FDAARGOS_02726	GDMM86_00825	GN28_03207	HIS2824_00861	Jiangxi_02916	KC-Tt_00681	KT_01229	L241_02947	M-2023_02983	M-D4C2_00868	MGYG_03048	MM1680_02459	MM50821_01812	MMS2018_03107	MP63_03083	N18-001_03018	OT11_03239	QL588_03028	RB11_01415	S164-3_02850	SDTA_03009	SMM01_00822
pepP	pepP	Xaa-Pro aminopeptidase	229813_01045	2387_01167	41_01148	516602_01069	A19_02888	ATCC25830_01069	CK_03247	CTX51T_01054	DSM30164_00939	DW0148_03150	DZ1_02916	FAM24671_03039	FAM24675_02934	FDAARGOS_00703	GDMM86_02939	GN28_01261	HIS2824_02917	Jiangxi_01015	KC-Tt_02483	KT_03117	L241_01010	M-2023_01104	M-D4C2_02967	MGYG_01040	MM1680_00566	MM50821_03969	MMS2018_01144	MP63_01094	N18-001_01052	OT11_01054	QL588_01160	RB11_03235	S164-3_00948	SDTA_01076	SMM01_02736
ybjN	ybjN	putative protein YbjN	229813_02766	2387_02797	41_02655	516602_02835	A19_01156	ATCC25830_02651	CK_01568	CTX51T_02847	DSM30164_02513	DW0148_01249	DZ1_01261	FAM24671_01220	FAM24675_01205	FDAARGOS_02332	GDMM86_01192	GN28_02867	HIS2824_01206	Jiangxi_02588	KC-Tt_01031	KT_01572	L241_02607	M-2023_02644	M-D4C2_01211	MGYG_02706	MM1680_02884	MM50821_02237	MMS2018_02778	MP63_02732	N18-001_02684	OT11_02801	QL588_02704	RB11_01757	S164-3_03199	SDTA_02681	SMM01_01160
pglJ	pglJ	N-acetylgalactosamine-NN'-diacetylbacillosaminyl-diphospho-undecaprenol 4-alpha-N-acetylgalactosaminyltransferase	229813_03823	2387_03883	41_03680	516602_04024	A19_03889	ATCC25830_03687	CK_00577	CTX51T_00078	DSM30164_03633	DW0148_04137	DZ1_03936	FAM24671_04144	FAM24675_04049	FDAARGOS_03407	GDMM86_00142	GN28_03882	HIS2824_03927	Jiangxi_03578	KC-Tt_03568	KT_00572	L241_03605	M-2023_03648	M-D4C2_04070	MGYG_03707	MM1680_01839	MM50821_01043	MMS2018_03796	MP63_03771	N18-001_03740	OT11_03991	QL588_03737	RB11_00679	S164-3_02117	SDTA_03698	SMM01_00104
group_5392		hypothetical protein	229813_03300	2387_03341	41_03213	516602_03464	A19_00596	ATCC25830_03190	CK_01035	CTX51T_03401	DSM30164_03047	DW0148_00621	DZ1_00679	FAM24671_00640	FAM24675_00625	FDAARGOS_02934	GDMM86_00619	GN28_03412	HIS2824_00651	Jiangxi_03118	KC-Tt_00477	KT_01030	L241_03146	M-2023_03187	M-D4C2_00655	MGYG_03247	MM1680_02198	MM50821_01606	MMS2018_03333	MP63_03285	N18-001_03222	OT11_03476	QL588_03227	RB11_01207	S164-3_02645	SDTA_03235	SMM01_00621
group_5391		hypothetical protein	229813_03298	2387_03339	41_03211	516602_03462	A19_00598	ATCC25830_03188	CK_01037	CTX51T_03399	DSM30164_03045	DW0148_00623	DZ1_00681	FAM24671_00642	FAM24675_00627	FDAARGOS_02932	GDMM86_00621	GN28_03410	HIS2824_00653	Jiangxi_03116	KC-Tt_00479	KT_01032	L241_03144	M-2023_03185	M-D4C2_00657	MGYG_03245	MM1680_02200	MM50821_01608	MMS2018_03331	MP63_03283	N18-001_03220	OT11_03474	QL588_03225	RB11_01209	S164-3_02647	SDTA_03233	SMM01_00623
group_5388		hypothetical protein	229813_02647	2387_02683	41_02530	516602_02724	A19_01284	ATCC25830_02540	CK_01681	CTX51T_02719	DSM30164_02390	DW0148_01382	DZ1_01391	FAM24671_01356	FAM24675_01340	FDAARGOS_02180	GDMM86_01313	GN28_02747	HIS2824_01337	Jiangxi_02469	KC-Tt_01151	KT_01682	L241_02452	M-2023_02525	M-D4C2_01342	MGYG_02595	MM1680_03004	MM50821_02418	MMS2018_02667	MP63_02621	N18-001_02565	OT11_02680	QL588_02552	RB11_01878	S164-3_03354	SDTA_02570	SMM01_01272
nifJ	nifJ;	Pyruvate-flavodoxin oxidoreductase;hypothetical protein	229813_02641	2387_02677	41_02524	516602_02718	A19_01290	ATCC25830_02534	CK_01687	CTX51T_02713	DSM30164_02384	DW0148_01388	DZ1_01397	FAM24671_01362	FAM24675_01346	FDAARGOS_02174	GDMM86_01319	GN28_02741	HIS2824_01343	Jiangxi_02463	KC-Tt_01157	KT_01688	L241_02446	M-2023_02519	M-D4C2_01348	MGYG_02589	MM1680_03010	MM50821_02424	MMS2018_02661	MP63_02615	N18-001_02559	OT11_02674	QL588_02546	RB11_01884;RB11_01885	S164-3_03360	SDTA_02564	SMM01_01278
group_5385		hypothetical protein	229813_03095	2387_03140	41_02993	516602_03260	A19_00809	ATCC25830_02988	CK_01238	CTX51T_03187	DSM30164_02842	DW0148_00840	DZ1_00890	FAM24671_00869	FAM24675_00856	FDAARGOS_02724	GDMM86_00827	GN28_03205	HIS2824_00863	Jiangxi_02914	KC-Tt_00683	KT_01231	L241_02945	M-2023_02981	M-D4C2_00870	MGYG_03046	MM1680_02461	MM50821_01814	MMS2018_03105	MP63_03081	N18-001_03016	OT11_03237	QL588_03026	RB11_01417	S164-3_02852	SDTA_03007	SMM01_00824
thiG	thiG	Thiazole synthase	229813_03666	2387_03683	41_03517	516602_03826	A19_00285	ATCC25830_03531	CK_00731	CTX51T_03712	DSM30164_03469	DW0148_00302	DZ1_00316	FAM24671_00291	FAM24675_00304	FDAARGOS_03250	GDMM86_00313	GN28_03714	HIS2824_00282	Jiangxi_03420	KC-Tt_00175	KT_00728	L241_03449	M-2023_03489	M-D4C2_00342	MGYG_03550	MM1680_01669	MM50821_01246	MMS2018_03637	MP63_03616	N18-001_03571	OT11_03831	QL588_03581	RB11_00850	S164-3_02288	SDTA_03539	SMM01_00260
hybC~~~hybC_2~~~hybC_1	hybC;hybC_2;hybC_1	Hydrogenase-2 large chain	229813_00767	2387_00752	41_00817	516602_00715	A19_03199	ATCC25830_00736	CK_03583	CTX51T_00739	DSM30164_00660	DW0148_03459	DZ1_03272	FAM24671_03409	FAM24675_03325	FDAARGOS_00312;FDAARGOS_00313	GDMM86_03267	GN28_00850	HIS2824_03230	Jiangxi_00724	KC-Tt_02769	KT_03401	L241_00730	M-2023_00776	M-D4C2_03393	MGYG_00760	MM1680_00856	MM50821_00190	MMS2018_00742	MP63_00813	N18-001_00767	OT11_00773	QL588_00738	RB11_03573	S164-3_01289	SDTA_00743	SMM01_03065
group_5379		hypothetical protein	229813_03792	2387_03810	41_03651	516602_03951	A19_03854	ATCC25830_03656	CK_00605	CTX51T_00115	DSM30164_03601	DW0148_04099	DZ1_03905	FAM24671_04112	FAM24675_03966	FDAARGOS_03379	GDMM86_00170	GN28_03843	HIS2824_03896	Jiangxi_03547	KC-Tt_00049	KT_00603	L241_03574	M-2023_03616	M-D4C2_04038	MGYG_03676	MM1680_01795	MM50821_01118	MMS2018_03764	MP63_03743	N18-001_03697	OT11_03959	QL588_03707	RB11_00723	S164-3_02162	SDTA_03666	SMM01_00135
group_5378		hypothetical protein	229813_02349	2387_02411	41_02252	516602_02484	A19_01564	ATCC25830_02312	CK_01979	CTX51T_02416	DSM30164_02157	DW0148_01755	DZ1_01668	FAM24671_01657	FAM24675_01641	FDAARGOS_01951	GDMM86_01572	GN28_02503	HIS2824_01615	Jiangxi_02237	KC-Tt_01379	KT_01912	L241_02224	M-2023_02271	M-D4C2_01619	MGYG_02367	MM1680_03232	MM50821_02663	MMS2018_02445	MP63_02396	N18-001_02341	OT11_02434	QL588_02315	RB11_02106	S164-3_03578	SDTA_02348	SMM01_01500
ureG_2~~~ureG_1~~~hypB	ureG_2;ureG_1;hypB	Urease accessory protein UreG;Hydrogenase maturation factor HypB	229813_00785	2387_00809	41_00837	516602_00732	A19_03179	ATCC25830_00753	CK_03561	CTX51T_00762	DSM30164_00678	DW0148_03441	DZ1_03250	FAM24671_03391	FAM24675_03306	FDAARGOS_00331	GDMM86_03244	GN28_00868	HIS2824_03206	Jiangxi_00742	KC-Tt_02744	KT_03384	L241_00747	M-2023_00794	M-D4C2_03332	MGYG_00777	MM1680_00834	MM50821_00173	MMS2018_00759	MP63_00830	N18-001_00788	OT11_00791	QL588_00759	RB11_03551	S164-3_01268	SDTA_00760	SMM01_03048
group_5376		hypothetical protein	229813_01798	2387_01938	41_01724	516602_01886	A19_02122	ATCC25830_01766	CK_02570	CTX51T_01852	DSM30164_01638	DW0148_02410	DZ1_02268	FAM24671_02255	FAM24675_02214	FDAARGOS_01388	GDMM86_02088	GN28_01843	HIS2824_02243	Jiangxi_01698	KC-Tt_01840	KT_02433	L241_01714	M-2023_01698	M-D4C2_02227	MGYG_01796	MM1680_03806	MM50821_03235	MMS2018_01835	MP63_01873	N18-001_01814	OT11_01863	QL588_01755	RB11_02648	S164-3_00310	SDTA_01740	SMM01_02021
tmk	tmk	Thymidylate kinase	229813_01356	2387_01508	41_01363	516602_01450	A19_02648	ATCC25830_01331	CK_02941	CTX51T_01511	DSM30164_01268	DW0148_02862	DZ1_02615	FAM24671_02655	FAM24675_02613	FDAARGOS_01021	GDMM86_02411	GN28_01525	HIS2824_02630	Jiangxi_01251	KC-Tt_02221	KT_02806	L241_01269	M-2023_01319	M-D4C2_02684	MGYG_01376	MM1680_00249	MM50821_03606	MMS2018_01466	MP63_01471	N18-001_01436	OT11_01437	QL588_01377	RB11_02964	S164-3_00624	SDTA_01371	SMM01_02407
vsr	vsr	Very short patch repair protein	229813_00424	2387_00428	41_00461	516602_00388	A19_03571	ATCC25830_00409	CK_00145	CTX51T_00389	DSM30164_00331	DW0148_03823	DZ1_03627	FAM24671_03823	FAM24675_03679	FDAARGOS_03888	GDMM86_03634	GN28_00397	HIS2824_03586	Jiangxi_00397	KC-Tt_03121	KT_00102	L241_00402	M-2023_00417	M-D4C2_03741	MGYG_00414	MM1680_01182	MM50821_00569	MMS2018_00418	MP63_00397	N18-001_00443	OT11_00412	QL588_00416	RB11_00181	S164-3_01612	SDTA_00418	SMM01_03395
nudK	nudK	GDP-mannose pyrophosphatase NudK	229813_02030	2387_02109	41_01902	516602_02057	A19_01951	ATCC25830_01937	CK_02399	CTX51T_02023	DSM30164_01810	DW0148_02236	DZ1_02096	FAM24671_02079	FAM24675_02037	FDAARGOS_01566	GDMM86_01925	GN28_02016	HIS2824_02071	Jiangxi_01869	KC-Tt_01670	KT_02260	L241_01885	M-2023_01870	M-D4C2_02056	MGYG_01967	MM1680_03631	MM50821_03061	MMS2018_02007	MP63_02045	N18-001_01987	OT11_02035	QL588_01931	RB11_02473	S164-3_00137	SDTA_01911	SMM01_01850
ybgI	ybgI	GTP cyclohydrolase 1 type 2	229813_02891	2387_02927	41_02789	516602_02961	A19_01016	ATCC25830_02777	CK_01442	CTX51T_02981	DSM30164_02639	DW0148_01110	DZ1_01127	FAM24671_01081	FAM24675_01066	FDAARGOS_02456	GDMM86_01062	GN28_02993	HIS2824_01069	Jiangxi_02713	KC-Tt_00907	KT_01446	L241_02733	M-2023_02768	M-D4C2_01076	MGYG_02832	MM1680_02759	MM50821_02112	MMS2018_02903	MP63_02856	N18-001_02808	OT11_02927	QL588_02831	RB11_01630	S164-3_03064	SDTA_02805	SMM01_01036
pgl	pgl	6-phosphogluconolactonase	229813_02845	2387_02881	41_02743	516602_02915	A19_01064	ATCC25830_02731	CK_01488	CTX51T_02934	DSM30164_02592	DW0148_01157	DZ1_01174	FAM24671_01128	FAM24675_01113	FDAARGOS_02410	GDMM86_01109	GN28_02947	HIS2824_01117	Jiangxi_02667	KC-Tt_00953	KT_01492	L241_02687	M-2023_02722	M-D4C2_01123	MGYG_02786	MM1680_02805	MM50821_02158	MMS2018_02857	MP63_02810	N18-001_02762	OT11_02881	QL588_02786	RB11_01679	S164-3_03110	SDTA_02760	SMM01_01082
group_5373		hypothetical protein	229813_02810	2387_02841	41_02706	516602_02879	A19_01100	ATCC25830_02695	CK_01523	CTX51T_02899	DSM30164_02557	DW0148_01195	DZ1_01212	FAM24671_01166	FAM24675_01151	FDAARGOS_02375	GDMM86_01146	15_refound_123_pseudo	HIS2824_01156	Jiangxi_02632	KC-Tt_00988	KT_01528	L241_02651	M-2023_02687	M-D4C2_01162	MGYG_02750	MM1680_02840	MM50821_02193	MMS2018_02822	MP63_02775	N18-001_02727	OT11_02845	QL588_02747	RB11_01714	S164-3_03156	SDTA_02725	SMM01_01117
fadJ~~~fadJ_2~~~fadJ_1	fadJ;fadJ_2;;fadJ_1	Fatty acid oxidation complex subunit alpha;hypothetical protein	229813_01494	2387_01690	41_01479	516602_01575	A19_02485	ATCC25830_01519	CK_02816	CTX51T_01598	DSM30164_01391	DW0148_02728	DZ1_02517	FAM24671_02513	FAM24675_02473	FDAARGOS_01145	GDMM86_02337	GN28_01595	HIS2824_02502	Jiangxi_01453	KC-Tt_02085	KT_02681	L241_01406	M-2023_01453	M-D4C2_02485	MGYG_01549	MM1680_00178	MM50821_03476	MMS2018_01590	MP63_01627	N18-001_01507	OT11_01565	QL588_01451	RB11_02893;RB11_02892;RB11_02891	S164-3_00553	SDTA_01495	SMM01_02268
dsdA	dsdA	D-serine dehydratase	229813_01488	2387_01684	41_01473	516602_01569	A19_02491	ATCC25830_01513	CK_02822	CTX51T_01592	DSM30164_01385	DW0148_02734	DZ1_02523	FAM24671_02519	FAM24675_02479	FDAARGOS_01139	GDMM86_02343	GN28_01589	HIS2824_02508	Jiangxi_01447	KC-Tt_02091	KT_02687	L241_01400	M-2023_01447	M-D4C2_02491	MGYG_01543	MM1680_00184	MM50821_03482	MMS2018_01584	MP63_01621	N18-001_01501	OT11_01559	QL588_01445	RB11_02899	S164-3_00559	SDTA_01489	SMM01_02274
group_5372		hypothetical protein	229813_01232	2387_01386	41_01300	516602_01332	A19_02711	ATCC25830_01214	CK_03004	CTX51T_01407	DSM30164_01151	DW0148_02968	DZ1_02677	FAM24671_02789	FAM24675_02748	FDAARGOS_00923	GDMM86_02479	GN28_01465	HIS2824_02733	Jiangxi_01337	KC-Tt_02335	KT_02868	L241_01155	M-2023_01257	M-D4C2_02747	MGYG_01261	MM1680_00364	MM50821_03668	MMS2018_01348	MP63_01355	N18-001_01322	OT11_01375	QL588_01315	RB11_03029	S164-3_00746	SDTA_01259	SMM01_02469
group_5371		hypothetical protein	229813_00294	2387_00302	41_00268	516602_00262	A19_03712	ATCC25830_00279	CK_00267	CTX51T_00257	DSM30164_00201	DW0148_03957	DZ1_03762	FAM24671_03962	FAM24675_03816	FDAARGOS_03746	GDMM86_03762	GN28_00269	HIS2824_03752	Jiangxi_00268	KC-Tt_03254	KT_00247	L241_00264	M-2023_00295	M-D4C2_03895	MGYG_00262	MM1680_01336	MM50821_00712	MMS2018_00265	MP63_00271	N18-001_00295	OT11_00267	QL588_00268	RB11_00336	S164-3_01758	SDTA_00265	SMM01_03524
group_5370		hypothetical protein	229813_00535	2387_00539	41_00576	516602_00498	A19_03447	ATCC25830_00520	CK_00037	CTX51T_00512	DSM30164_00442	DW0148_03707	DZ1_03506	FAM24671_03704	FAM24675_03560	FDAARGOS_00068	GDMM86_03506	GN28_00509	HIS2824_03463	Jiangxi_00507	KC-Tt_03011	KT_03619	L241_00512	M-2023_00530	M-D4C2_03627	MGYG_00524	MM1680_01071	MM50821_00456	MMS2018_00527	MP63_00508	N18-001_00552	OT11_00525	QL588_00525	RB11_00034	S164-3_01504	SDTA_00527	SMM01_03282
yxeI	yxeI	putative protein YxeI	229813_00958	2387_01080	41_01057	516602_00982	A19_02972	ATCC25830_00982	CK_03386	CTX51T_00969	DSM30164_00852	DW0148_03236	DZ1_03001	FAM24671_03126	FAM24675_03020	FDAARGOS_00616	GDMM86_03029	GN28_01174	HIS2824_03002	Jiangxi_00928	KC-Tt_02569	KT_03206	L241_00923	M-2023_01017	M-D4C2_03052	MGYG_00953	MM1680_00654	MM50821_04055	MMS2018_01057	MP63_01007	N18-001_00964	OT11_00969	QL588_01074	RB11_03324	S164-3_01036	SDTA_00989	SMM01_02823
group_5367		hypothetical protein	229813_03868	2387_03927	41_03724	516602_04068	A19_03935	ATCC25830_03731	CK_00532	CTX51T_00032	DSM30164_03678	DW0148_04182	DZ1_03982	FAM24671_04190	FAM24675_04096	FDAARGOS_03453	GDMM86_00096	GN28_03928	HIS2824_03997	Jiangxi_03623	KC-Tt_03522	KT_00528	L241_03676	M-2023_03706	M-D4C2_04136	MGYG_03752	MM1680_01884	MM50821_00997	MMS2018_03840	MP63_03816	N18-001_03785	OT11_04037	QL588_03782	RB11_00634	S164-3_02072	SDTA_03742	SMM01_00060
group_5366		hypothetical protein	229813_03866	2387_03925	41_03722	516602_04066	A19_03933	ATCC25830_03729	CK_00534	CTX51T_00034	DSM30164_03676	DW0148_04180	DZ1_03980	FAM24671_04188	FAM24675_04094	FDAARGOS_03451	GDMM86_00098	GN28_03926	HIS2824_03995	Jiangxi_03621	KC-Tt_03524	KT_00530	L241_03674	M-2023_03704	M-D4C2_04134	MGYG_03750	MM1680_01882	MM50821_00999	MMS2018_03838	MP63_03814	N18-001_03783	OT11_04035	QL588_03780	RB11_00636	S164-3_02074	SDTA_03740	SMM01_00062
tauA	tauA	Taurine-binding periplasmic protein	229813_00733	2387_00717	41_00780	516602_00680	A19_03234	ATCC25830_00701	CK_03618	CTX51T_00704	DSM30164_00626	DW0148_03494	DZ1_03308	FAM24671_03445	FAM24675_03361	FDAARGOS_00277	GDMM86_03302	GN28_00815	HIS2824_03266	Jiangxi_00689	KC-Tt_02804	KT_03436	L241_00695	M-2023_00741	M-D4C2_03429	MGYG_00725	MM1680_00890	MM50821_00225	MMS2018_00708	MP63_00778	N18-001_00733	OT11_00738	QL588_00704	RB11_03607	S164-3_01323	SDTA_00708	SMM01_03100
hemN	hemN	Oxygen-independent coproporphyrinogen III oxidase	229813_03756	2387_03772	41_03612	516602_03915	A19_00177	ATCC25830_03620	CK_00641	CTX51T_03818	DSM30164_03565	DW0148_00195	DZ1_00216	FAM24671_00178	FAM24675_00196	FDAARGOS_03341	GDMM86_00208	GN28_03806	HIS2824_00175	Jiangxi_03511	KC-Tt_00085	KT_00639	L241_03538	M-2023_03578	M-D4C2_00236	MGYG_03640	MM1680_01760	MM50821_01155	MMS2018_03728	MP63_03707	N18-001_03662	OT11_03922	QL588_03673	RB11_00758	S164-3_02197	SDTA_03630	SMM01_00171
group_5364	tap_1;	Methyl-accepting chemotaxis protein IV;hypothetical protein	229813_00061	2387_00088	41_00047	516602_00048	A19_00050	ATCC25830_00048	CK_00480	CTX51T_03967	DSM30164_03443	DW0148_00049	DZ1_00064	FAM24671_00048	FAM24675_00048	FDAARGOS_03505	GDMM86_00001	GN28_00048	HIS2824_00050	Jiangxi_00053	KC-Tt_03470	KT_00475	L241_00048	M-2023_00047	M-D4C2_00107	MGYG_00048	MM1680_01577	MM50821_00931	MMS2018_00048	MP63_00048	N18-001_00061	OT11_00049	QL588_00048	RB11_00582	S164-3_02020	SDTA_00048	SMM01_03798
hdfR_1	hdfR_1;	HTH-type transcriptional regulator HdfR;hypothetical protein	229813_03511	2387_03551	41_03424	516602_03674	A19_00381	ATCC25830_03400	CK_00824	CTX51T_03616	DSM30164_03257	DW0148_00402	DZ1_00412	FAM24671_00392	FAM24675_00405	FDAARGOS_03142	GDMM86_00406	GN28_03621	HIS2824_00379	Jiangxi_03327	KC-Tt_00268	KT_00821	L241_03356	M-2023_03396	M-D4C2_00438	MGYG_03457	MM1680_01939	MM50821_01397	MMS2018_03544	MP63_03496	N18-001_03478	OT11_03685	QL588_03438	RB11_00963	S164-3_02381	SDTA_03446	SMM01_00411
panE	panE	2-dehydropantoate 2-reductase	229813_00818	2387_00842	41_00868	516602_00765	A19_03146	ATCC25830_00786	CK_03528	CTX51T_00795	DSM30164_00711	DW0148_03408	DZ1_03217	FAM24671_03358	FAM24675_03271	FDAARGOS_00364	GDMM86_03212	GN28_00962	HIS2824_03173	Jiangxi_00775	KC-Tt_02711	KT_03351	L241_00780	M-2023_00827	M-D4C2_03299	MGYG_00810	MM1680_00801	MM50821_00140	MMS2018_00792	MP63_00863	N18-001_00821	OT11_00824	QL588_00792	RB11_03518	S164-3_01235	SDTA_00793	SMM01_03015
group_5361	nagZ_2;nagZ_1;	Beta-hexosaminidase;hypothetical protein	229813_03513	2387_03553	41_03427	516602_03676	A19_00378	ATCC25830_03402	CK_00822	CTX51T_03619	DSM30164_03259	DW0148_00398	DZ1_00409	FAM24671_00389	FAM24675_00401;FAM24675_00402	FDAARGOS_03144	GDMM86_00404	GN28_03623	HIS2824_00376	Jiangxi_03329	KC-Tt_00266	KT_00819	L241_03358	M-2023_03398	M-D4C2_00435	MGYG_03459	MM1680_01937	MM50821_01395	MMS2018_03546	MP63_03498	N18-001_03480	OT11_03687	QL588_03441	RB11_00961	S164-3_02379	SDTA_03448	SMM01_00409
amiD~~~amiD_1	amiD;amiD_1	N-acetylmuramoyl-L-alanine amidase AmiD	229813_01562	2387_01760	41_01551	516602_01644	A19_02410	ATCC25830_01588	CK_02746	CTX51T_01673	DSM30164_01463	DW0148_02658	DZ1_02444	FAM24671_02441	FAM24675_02401	FDAARGOS_01213	GDMM86_02264	GN28_01664	HIS2824_02429	Jiangxi_01521	KC-Tt_02017	KT_02611	L241_01475	M-2023_01521	M-D4C2_02412	MGYG_01618	MM1680_00110	MM50821_03408	MMS2018_01659	MP63_01696	N18-001_01575	OT11_01633	QL588_01519	RB11_02822	S164-3_00485	SDTA_01564	SMM01_02199
group_5359		hypothetical protein	229813_01854	2387_01993	41_01779	516602_01941	A19_02067	ATCC25830_01821	CK_02515	CTX51T_01907	DSM30164_01693	DW0148_02355	DZ1_02213	FAM24671_02200	FAM24675_02159	FDAARGOS_01443	GDMM86_02032	GN28_01898	HIS2824_02188	Jiangxi_01753	KC-Tt_01785	KT_02376	L241_01769	M-2023_01753	M-D4C2_02172	MGYG_01851	MM1680_03750	MM50821_03178	MMS2018_01890	MP63_01928	N18-001_01869	OT11_01918	QL588_01810	RB11_02591	S164-3_00255	SDTA_01795	SMM01_01966
ynbA	ynbA	Inner membrane protein YnbA	229813_01598	2387_01797	41_01588	516602_01681	A19_02369	ATCC25830_01625	CK_02710	CTX51T_01712	DSM30164_01499	DW0148_02619	DZ1_02405	FAM24671_02402	FAM24675_02362	FDAARGOS_01250	GDMM86_02226	GN28_01701	HIS2824_02390	Jiangxi_01557	KC-Tt_01979	KT_02574	L241_01512	M-2023_01558	M-D4C2_02373	MGYG_01655	MM1680_00074	MM50821_03372	MMS2018_01695	MP63_01732	N18-001_01611	OT11_01669	QL588_01558	RB11_02786	S164-3_00449	SDTA_01600	SMM01_02163
melR	melR	HTH-type transcriptional repressor MelR	229813_01137	2387_01238	41_01207	516602_01123	A19_02804	ATCC25830_01123	CK_03193	CTX51T_01137	DSM30164_00993	DW0148_03064	DZ1_02832	FAM24671_02952	FAM24675_02848	FDAARGOS_00761	GDMM86_02696	GN28_01315	HIS2824_02829	Jiangxi_01069	KC-Tt_02429	KT_03062	L241_01064	M-2023_01158	M-D4C2_02843	MGYG_01094	MM1680_00513	MM50821_03881	MMS2018_01198	MP63_01148	N18-001_01105	OT11_01149	QL588_01214	RB11_03178	S164-3_00895	SDTA_01130	SMM01_02682
roxA_2~~~roxA_1	roxA_2;roxA_1	50S ribosomal protein L16 3-hydroxylase	229813_01377	2387_01529	41_01384	516602_01471	A19_02627	ATCC25830_01352	CK_02920	CTX51T_01532	DSM30164_01289	DW0148_02841	DZ1_02593	FAM24671_02633	FAM24675_02590	FDAARGOS_01042	GDMM86_02390	GN28_01546	HIS2824_02609	Jiangxi_01272	KC-Tt_02200	KT_02785	L241_01290	M-2023_01340	M-D4C2_02662	MGYG_01397	MM1680_00228	MM50821_03585	MMS2018_01487	MP63_01492	N18-001_01457	OT11_01458	QL588_01398	RB11_02943	S164-3_00603	SDTA_01392	SMM01_02386
fadB	fadB	Fatty acid oxidation complex subunit alpha	229813_03524	2387_03564	41_03437	516602_03687	A19_00368	ATCC25830_03413	CK_00811	CTX51T_03629	DSM30164_00157	DW0148_00388	DZ1_00399	FAM24671_00379	FAM24675_00391	FDAARGOS_03155	GDMM86_00393	GN28_03634	HIS2824_00366	Jiangxi_03340	KC-Tt_00255	KT_00808	L241_03369	M-2023_03409	M-D4C2_00425	MGYG_03470	MM1680_01588	MM50821_01384	MMS2018_03557	MP63_03509	N18-001_03491	OT11_03698	QL588_03452	RB11_00950	S164-3_02368	SDTA_03459	SMM01_00398
gabR	gabR;	HTH-type transcriptional regulatory protein GabR;hypothetical protein	229813_00450	2387_00452;2387_00453	41_00487	516602_00412	A19_03546	ATCC25830_00433	CK_00122	CTX51T_00414	DSM30164_00356	DW0148_03799	DZ1_03602	FAM24671_03798	FAM24675_03654	FDAARGOS_03913	GDMM86_03609	GN28_00420	HIS2824_03561	Jiangxi_00423	KC-Tt_03097	KT_00078	L241_00426	M-2023_00441	M-D4C2_03716	MGYG_00438	MM1680_01158	MM50821_00545	MMS2018_00442	MP63_00423	N18-001_00466	OT11_00436	QL588_00439	RB11_00156;RB11_00155	S164-3_01589	SDTA_00442	SMM01_03367
pckA	pckA	Phosphoenolpyruvate carboxykinase (ATP)	229813_00099	2387_00107	41_00071	516602_00067	A19_00072	ATCC25830_00084	CK_00462	CTX51T_03923	DSM30164_03423	DW0148_00090	DZ1_00113	FAM24671_00073	FAM24675_00089	FDAARGOS_03548	GDMM86_03969	GN28_00070	HIS2824_00071	Jiangxi_00073	KC-Tt_03449	KT_00456	L241_00068	M-2023_00083	M-D4C2_00131	MGYG_00067	MM1680_01533	MM50821_00910	MMS2018_00070	MP63_00075	N18-001_00100	OT11_00070	QL588_00070	RB11_00533	S164-3_01953	SDTA_00070	SMM01_03720
ypeA	ypeA	Acetyltransferase YpeA	229813_02534	2387_02529	41_02373	516602_02602	A19_01429	ATCC25830_02430	CK_01865	CTX51T_02551	DSM30164_02274	DW0148_01542	DZ1_01529	FAM24671_01517	FAM24675_01500	FDAARGOS_02070	GDMM86_01455	GN28_02619	HIS2824_01480	Jiangxi_02354	KC-Tt_01262	KT_01793	L241_02342	M-2023_02388	M-D4C2_01484	MGYG_02485	MM1680_03115	MM50821_02544	MMS2018_02560	MP63_02511	N18-001_02456	OT11_02554	QL588_02448	RB11_01989	S164-3_03463	SDTA_02463	SMM01_01383
group_5351		hypothetical protein	229813_01548	2387_01746	41_01538	516602_01630	A19_02425	ATCC25830_01574	CK_02761	CTX51T_01658	DSM30164_01448	DW0148_02674	DZ1_02459	FAM24671_02459	FAM24675_02418;FAM24675_02417	FDAARGOS_01199	GDMM86_02278	GN28_01650;GN28_01649	HIS2824_02444	Jiangxi_01507	KC-Tt_02031	KT_02626	L241_01461	M-2023_01507	M-D4C2_02427	MGYG_01604	MM1680_00124	MM50821_03422	MMS2018_01645	MP63_01682	N18-001_01561	OT11_01619	QL588_01505	RB11_02837	S164-3_00499	SDTA_01550	SMM01_02213
group_5350		hypothetical protein	229813_02517	2387_02513	41_02356	516602_02586	A19_01464	ATCC25830_02414	CK_01881	CTX51T_02516	DSM30164_02257	DW0148_01577	DZ1_01564	FAM24671_01553	FAM24675_01535	FDAARGOS_02053	GDMM86_01472	GN28_02603	HIS2824_01515	Jiangxi_02337	KC-Tt_01278	KT_01809	L241_02326	M-2023_02372	M-D4C2_01519	MGYG_02469	MM1680_03131	MM50821_02560	MMS2018_02544	MP63_02494	N18-001_02440	OT11_02538	QL588_02414	RB11_02005	S164-3_03479	SDTA_02447	SMM01_01399
cbiO	cbiO	Cobalt import ATP-binding protein CbiO	229813_03280	2387_03321	41_03192	516602_03442	A19_00618	ATCC25830_03170	CK_01055	CTX51T_03379	DSM30164_03027	DW0148_00642	DZ1_00699	FAM24671_00662	FAM24675_00648	FDAARGOS_02914	GDMM86_00640	GN28_03392	HIS2824_00672	Jiangxi_03098	KC-Tt_00497	KT_01050	L241_03126	M-2023_03167	M-D4C2_00677	MGYG_03227	MM1680_02219	MM50821_01626	MMS2018_03313	MP63_03265	N18-001_03202	OT11_03456	QL588_03208	RB11_01227	S164-3_02665	SDTA_03215	SMM01_00641
group_5349		hypothetical protein	229813_01223	2387_01377	41_01291	516602_01323	A19_02720	ATCC25830_01205	CK_03013	CTX51T_01398	DSM30164_01142	DW0148_02977	DZ1_02686	FAM24671_02798	FAM24675_02757	FDAARGOS_00914	GDMM86_02488	GN28_01456	HIS2824_02742	Jiangxi_01328	KC-Tt_02344	KT_02877	L241_01146	M-2023_01248	M-D4C2_02756	MGYG_01252	MM1680_00373	MM50821_03677	MMS2018_01339	MP63_01346	N18-001_01313	OT11_01366	QL588_01306	RB11_03038	S164-3_00755	SDTA_01250	SMM01_02478
pat~~~patZ	pat;patZ	Peptidyl-lysine N-acetyltransferase Pat;Peptidyl-lysine N-acetyltransferase PatZ	229813_02960	2387_02996	41_02858	516602_03030	A19_00947	ATCC25830_02845	CK_01374	CTX51T_03049	DSM30164_02708	DW0148_00978	DZ1_01059	FAM24671_01013	FAM24675_00997	FDAARGOS_02581	GDMM86_00993	GN28_03062	HIS2824_01001	Jiangxi_02782	KC-Tt_00838	KT_01377	L241_02802	M-2023_02837	M-D4C2_01008	MGYG_02902;MGYG_02903	MM1680_02690	MM50821_02043	MMS2018_02971	MP63_02924	N18-001_02877	OT11_02996	QL588_02901	RB11_01560	S164-3_02995	SDTA_02873	SMM01_00968
glcR_1~~~glcR	glcR_1;glcR	HTH-type transcriptional repressor GlcR	229813_03078	2387_03123	41_02976	516602_03243	A19_00826	ATCC25830_02971	CK_01255	CTX51T_03170	DSM30164_02825	DW0148_00857	DZ1_00907	FAM24671_00888	FAM24675_00874	FDAARGOS_02707	GDMM86_00845	GN28_03188	HIS2824_00880	Jiangxi_02897	KC-Tt_00700	KT_01248	L241_02928	M-2023_02964	M-D4C2_00887	MGYG_03029	MM1680_02478	MM50821_01831	MMS2018_03088	MP63_03064	N18-001_02999	OT11_03220	QL588_03009	RB11_01434	S164-3_02869	SDTA_02990	SMM01_00841
edd~~~edd_1	edd;edd_1	Phosphogluconate dehydratase	229813_03638	2387_03654	41_03489	516602_03798	A19_00313	ATCC25830_03503	CK_00759	CTX51T_03684	DSM30164_00051	DW0148_00330	DZ1_00344	FAM24671_00319	FAM24675_00332	FDAARGOS_03222	GDMM86_00340	GN28_03686	HIS2824_00310	Jiangxi_03392	KC-Tt_00203	KT_00756	L241_03421	M-2023_03461	M-D4C2_00370	MGYG_03522	MM1680_01640	MM50821_01274	MMS2018_03609	MP63_03588	N18-001_03543	OT11_03803	QL588_03553	RB11_00878	S164-3_02316	SDTA_03511	SMM01_00287
fecR	fecR	Protein FecR	229813_03485	2387_03525	41_03398	516602_03648	A19_00406	ATCC25830_03374	CK_00850	CTX51T_03590	DSM30164_03232	DW0148_00430	DZ1_00438	FAM24671_00420	FAM24675_00433	FDAARGOS_03118	GDMM86_00431	GN28_03597	HIS2824_00405	Jiangxi_03301	KC-Tt_00292	KT_00847	L241_03330	M-2023_03372	M-D4C2_00464	MGYG_03431	MM1680_02004	MM50821_01421	MMS2018_03517	MP63_03469	N18-001_03406	OT11_03661	QL588_03412	RB11_01020	S164-3_02461	SDTA_03419	SMM01_00437
group_5347		hypothetical protein	229813_02042	2387_02121	41_01920	516602_02069	A19_01930	ATCC25830_01949	CK_02387	CTX51T_02042	DSM30164_01822	DW0148_02217	DZ1_02078	FAM24671_02061	FAM24675_02017	FDAARGOS_01577	GDMM86_01908	GN28_02027	HIS2824_02052	Jiangxi_01880	KC-Tt_01659	KT_02248	L241_01897	M-2023_01881	M-D4C2_02037	MGYG_01979	MM1680_03620	MM50821_03050	MMS2018_02019	MP63_02057	N18-001_01998	OT11_02046	QL588_01941	RB11_02462	S164-3_00126	SDTA_01923	SMM01_01838
group_5346		hypothetical protein	229813_02081	2387_02158	41_01967	516602_02106	A19_01878	ATCC25830_01986	CK_02349	CTX51T_02095	DSM30164_01860	DW0148_02158	DZ1_02026	FAM24671_02002	FAM24675_01958	FDAARGOS_01614	GDMM86_01868	GN28_02062	HIS2824_01994	Jiangxi_01918	KC-Tt_01620	KT_02211	L241_01934	M-2023_01919	M-D4C2_01980	MGYG_02016	MM1680_03583	MM50821_03014	MMS2018_02056	MP63_02094	N18-001_02035	OT11_02082	QL588_01985	RB11_02419	S164-3_00089	SDTA_01960	SMM01_01802
fimD_1~~~caf1A	fimD_1;caf1A	Outer membrane usher protein FimD;F1 capsule-anchoring protein	229813_00129	2387_00137	41_00102	516602_00097	A19_00109	ATCC25830_00114	CK_00432	CTX51T_03886	DSM30164_03392	DW0148_00128	DZ1_00150	FAM24671_00109	FAM24675_00126	FDAARGOS_03579	GDMM86_03932	GN28_00100	HIS2824_00108	Jiangxi_00103	KC-Tt_03419	KT_00414	L241_00098	M-2023_00113	M-D4C2_00169	MGYG_00097	MM1680_01503	MM50821_00880	MMS2018_00100	MP63_00105	N18-001_00130	OT11_00100	QL588_00101	RB11_00503	S164-3_01923	SDTA_00100	SMM01_03690
yqjD	yqjD	putative protein YqjD	229813_00759	2387_00744	41_00807	516602_00707	A19_03208	ATCC25830_00728	CK_03591	CTX51T_00730	DSM30164_00652	DW0148_03468	DZ1_03282	FAM24671_03418	FAM24675_03334	FDAARGOS_00304	GDMM86_03276	GN28_00842	HIS2824_03239	Jiangxi_00716	KC-Tt_02777	KT_03409	L241_00722	M-2023_00768	M-D4C2_03402	MGYG_00752	MM1680_00864	MM50821_00198	MMS2018_00734	MP63_00805	N18-001_00759	OT11_00765	QL588_00730	RB11_03581	S164-3_01297	SDTA_00735	SMM01_03073
nudF	nudF	ADP-ribose pyrophosphatase	229813_03412	2387_03452	41_03324	516602_03575	A19_00478	ATCC25830_03301	CK_00924	CTX51T_03517	DSM30164_03159	DW0148_00503	DZ1_00567	FAM24671_00498	FAM24675_00507	FDAARGOS_03045	GDMM86_00509	GN28_03523	HIS2824_00535	Jiangxi_03228	KC-Tt_00366	KT_00920	L241_03257	M-2023_03298	M-D4C2_00539	MGYG_03358	MM1680_02086	MM50821_01495	MMS2018_03444	MP63_03396	N18-001_03333	OT11_03587	QL588_03339	RB11_01093	S164-3_02534	SDTA_03346	SMM01_00510
thiS	thiS	Sulfur carrier protein ThiS	229813_03665	2387_03682	41_03516	516602_03825	A19_00286	ATCC25830_03530	CK_00732	CTX51T_03711	DSM30164_03468	DW0148_00303	DZ1_00317	FAM24671_00292	FAM24675_00305	FDAARGOS_03249	GDMM86_00314	GN28_03713	HIS2824_00283	Jiangxi_03419	KC-Tt_00176	KT_00729	L241_03448	M-2023_03488	M-D4C2_00343	MGYG_03549	MM1680_01668	MM50821_01247	MMS2018_03636	MP63_03615	N18-001_03570	OT11_03830	QL588_03580	RB11_00851	S164-3_02289	SDTA_03538	SMM01_00261
group_5338		hypothetical protein	229813_03079	2387_03124	41_02977	516602_03244	A19_00825	ATCC25830_02972	CK_01254	CTX51T_03171	DSM30164_02826	DW0148_00856	DZ1_00906	FAM24671_00887	FAM24675_00873	FDAARGOS_02708	GDMM86_00844	GN28_03189	HIS2824_00879	Jiangxi_02898	KC-Tt_00699	KT_01247	L241_02929	M-2023_02965	M-D4C2_00886	MGYG_03030	MM1680_02477	MM50821_01830	MMS2018_03089	MP63_03065	N18-001_03000	OT11_03221	QL588_03010	RB11_01433	S164-3_02868	SDTA_02991	SMM01_00840
glsA1_2	glsA1_2	Glutaminase 1	229813_01505	2387_01702	41_01490	516602_01586	A19_02475	ATCC25830_01530	CK_02805	CTX51T_01608	DSM30164_01403	DW0148_02718	DZ1_02507	FAM24671_02503	FAM24675_02463	FDAARGOS_01156	GDMM86_02326	GN28_01606	HIS2824_02492	Jiangxi_01464	KC-Tt_02074	KT_02670	L241_01417	M-2023_01464	M-D4C2_02475	MGYG_01560	MM1680_00167	MM50821_03465	MMS2018_01601	MP63_01638	N18-001_01518	OT11_01576	QL588_01462	RB11_02880	S164-3_00542	SDTA_01506	SMM01_02257
group_5337		hypothetical protein	229813_02230	2387_02304	41_02122	516602_02252	A19_01713	ATCC25830_02133	CK_02202	CTX51T_02260	DSM30164_02008	DW0148_01981	DZ1_01851	FAM24671_01823	FAM24675_01783	FDAARGOS_01762	GDMM86_01714	GN28_02209	HIS2824_01833	Jiangxi_02071	KC-Tt_01470	KT_02025	L241_02080	M-2023_02068	M-D4C2_01773	MGYG_02162	MM1680_03392	MM50821_02860	MMS2018_02245	MP63_02240	N18-001_02224	OT11_02236	QL588_02140	RB11_02230	S164-3_03750	SDTA_02149	SMM01_01656
group_5336		hypothetical protein	229813_03172	2387_03214	41_03075	516602_03333	A19_00733	ATCC25830_03063	CK_01164	CTX51T_03263	DSM30164_02917	DW0148_00760	DZ1_00814	FAM24671_00778	FAM24675_00766	FDAARGOS_02805	GDMM86_00749	GN28_03283	HIS2824_00787	Jiangxi_02990	KC-Tt_00605	KT_01157	L241_03019	M-2023_03058	M-D4C2_00792	MGYG_03120	MM1680_02329	MM50821_01736	MMS2018_03205	MP63_03157	N18-001_03093	OT11_03346	QL588_03101	RB11_01337	S164-3_02775	SDTA_03107	SMM01_00748
rhtA	rhtA	Threonine/homoserine exporter RhtA	229813_02819	2387_02850	41_02715	516602_02888	A19_01091	ATCC25830_02704	CK_01514	CTX51T_02908	DSM30164_02566	DW0148_01186	DZ1_01203	FAM24671_01157	FAM24675_01142	FDAARGOS_02384	GDMM86_01137	GN28_02920	HIS2824_01147	Jiangxi_02641	KC-Tt_00979	KT_01519	L241_02660	M-2023_02696	M-D4C2_01153	MGYG_02759	MM1680_02831	MM50821_02184	MMS2018_02831	MP63_02784	N18-001_02736	OT11_02854	QL588_02757	RB11_01705	S164-3_03147	SDTA_02734	SMM01_01108
purT	purT	Formate-dependent phosphoribosylglycinamide formyltransferase	229813_03187	2387_03229	41_03094	516602_03348	A19_00714	ATCC25830_03078	CK_01149	CTX51T_03282	DSM30164_02932	DW0148_00740	DZ1_00795	FAM24671_00759	FAM24675_00747	FDAARGOS_02820	GDMM86_00734	GN28_03298	HIS2824_00768	Jiangxi_03005	KC-Tt_00590	KT_01142	L241_03034	M-2023_03073	M-D4C2_00773	MGYG_03135	MM1680_02314	MM50821_01721	MMS2018_03220	MP63_03172	N18-001_03108	OT11_03361	QL588_03116	RB11_01322	S164-3_02760	SDTA_03122	SMM01_00733
cutM	cutM	Carbon monoxide dehydrogenase medium chain	229813_03194	2387_03236	41_03101	516602_03355	A19_00707	ATCC25830_03085	CK_01142	CTX51T_03289	DSM30164_02940	DW0148_00733	DZ1_00788	FAM24671_00752	FAM24675_00739	FDAARGOS_02827	GDMM86_00727	GN28_03305	HIS2824_00761	Jiangxi_03012	KC-Tt_00583	KT_01135	L241_03041	M-2023_03080	M-D4C2_00766	MGYG_03142	MM1680_02307	MM50821_01714	MMS2018_03227	MP63_03179	N18-001_03115	OT11_03368	QL588_03123	RB11_01314	S164-3_02753	SDTA_03129	SMM01_00726
group_5335		hypothetical protein	229813_00654	2387_00639	41_00704	516602_00602	A19_03331	ATCC25830_00623	CK_03695	CTX51T_00626	DSM30164_00547	DW0148_03571	DZ1_03386	FAM24671_03583	FAM24675_03438	FDAARGOS_00199	GDMM86_03379	GN28_00735	HIS2824_03344	Jiangxi_00610	KC-Tt_02883	KT_03514	L241_00617	M-2023_00662	M-D4C2_03507	MGYG_00628	MM1680_00968	MM50821_00324	MMS2018_00630	MP63_00700	N18-001_00655	OT11_00658	QL588_00628	RB11_03685	S164-3_01401	SDTA_00630	SMM01_03179
glsA1_1~~~glsA1_2	glsA1_1;glsA1_2	Glutaminase 1	229813_00007	2387_00007	41_00007	516602_00007	A19_00007	ATCC25830_00007	CK_00521	CTX51T_00021	DSM30164_00007	DW0148_00007	DZ1_00007	FAM24671_00007	FAM24675_00007	FDAARGOS_03464	GDMM86_00084	GN28_00007	HIS2824_00007;HIS2824_00008	Jiangxi_00009	KC-Tt_03511	KT_00516	L241_00007	M-2023_00007	M-D4C2_00007	MGYG_00007	MM1680_01895	MM50821_00986	MMS2018_00007	MP63_00007	N18-001_00007	OT11_00007	QL588_00007	RB11_00623	S164-3_02061	SDTA_00007	SMM01_00048
nadD	nadD	Nicotinate-nucleotide adenylyltransferase	229813_02929	2387_02965	41_02827	516602_02999	A19_00978	ATCC25830_02815	CK_01404	CTX51T_03018	DSM30164_02677	DW0148_01009	DZ1_01090	FAM24671_01044	FAM24675_01028	FDAARGOS_02550	GDMM86_01023	GN28_03031	HIS2824_01032	Jiangxi_02751	KC-Tt_00869	KT_01408	L241_02771	M-2023_02806	M-D4C2_01039	MGYG_02871	MM1680_02721	MM50821_02074	MMS2018_02941	MP63_02894	N18-001_02846	OT11_02965	QL588_02869	RB11_01591	S164-3_03026	SDTA_02843	SMM01_00998
zapD	zapD	Cell division protein ZapD	229813_01023	2387_01145	41_01126	516602_01047	A19_02910	ATCC25830_01047	CK_03269	CTX51T_01032	DSM30164_00917	DW0148_03172	DZ1_02939	FAM24671_03061	FAM24675_02956	FDAARGOS_00681	GDMM86_02961	GN28_01239	HIS2824_02940	Jiangxi_00993	KC-Tt_02505	KT_03141	L241_00988	M-2023_01082	M-D4C2_02990	MGYG_01018	MM1680_00588	MM50821_03991	MMS2018_01122	MP63_01072	N18-001_01030	OT11_01032	QL588_01138	RB11_03259	S164-3_00970	SDTA_01054	SMM01_02758
group_5329		hypothetical protein	229813_03212	2387_03254	41_03125	516602_03373	A19_00685	ATCC25830_03103	CK_01123	CTX51T_03312	DSM30164_02958	DW0148_00709	DZ1_00767	FAM24671_00729	FAM24675_00715	FDAARGOS_02846	GDMM86_00706	GN28_03324	HIS2824_00740	Jiangxi_03030	KC-Tt_00565	KT_01117	L241_03059	M-2023_03099	M-D4C2_00745	MGYG_03160	MM1680_02288	MM50821_01695	MMS2018_03246	MP63_03198	N18-001_03133	OT11_03387	QL588_03143	RB11_01296	S164-3_02735	SDTA_03148	SMM01_00708
yqhD	yqhD	Alcohol dehydrogenase YqhD	229813_03428	2387_03468	41_03339	516602_03591	A19_00462	ATCC25830_03317	CK_00908	CTX51T_03533	DSM30164_03175	DW0148_00487	DZ1_00552	FAM24671_00481	FAM24675_00491	FDAARGOS_03061	GDMM86_00493	GN28_03539	HIS2824_00520	Jiangxi_03244	KC-Tt_00350	KT_00904	L241_03273	M-2023_03314	M-D4C2_00524	MGYG_03374	MM1680_02070	MM50821_01479	MMS2018_03460	MP63_03412	N18-001_03349	OT11_03603	QL588_03355	RB11_01077	S164-3_02518	SDTA_03362	SMM01_00494
rdgC	rdgC	Recombination-associated protein RdgC	229813_00792	2387_00816	41_00842	516602_00739	A19_03172	ATCC25830_00760	CK_03554	CTX51T_00769	DSM30164_00685	DW0148_03434	DZ1_03243	FAM24671_03384	FAM24675_03299	FDAARGOS_00338	GDMM86_03238	GN28_00876	HIS2824_03199	Jiangxi_00749	KC-Tt_02737	KT_03377	L241_00754	M-2023_00801	M-D4C2_03325	MGYG_00784	MM1680_00827	MM50821_00166	MMS2018_00766	MP63_00837	N18-001_00795	OT11_00798	QL588_00766	RB11_03544	S164-3_01261	SDTA_00767	SMM01_03041
pbpC_1~~~pbpC_2	pbpC_1;;pbpC_2	Penicillin-binding protein 1C;hypothetical protein	229813_00774	2387_00759	41_00824	516602_00722	A19_03192	ATCC25830_00743	CK_03576	CTX51T_00746	DSM30164_00667	DW0148_03452	DZ1_03265	FAM24671_03402	FAM24675_03318	FDAARGOS_00320	GDMM86_03258	GN28_00857	HIS2824_03223	Jiangxi_00731	KC-Tt_02762	KT_03394	L241_00737	M-2023_00783	M-D4C2_03386	MGYG_00767	MM1680_00849	MM50821_00183	MMS2018_00749	MP63_00820	N18-001_00774	OT11_00780	QL588_00745	RB11_03566;RB11_03565	S164-3_01282	SDTA_00750	SMM01_03058
group_5322		hypothetical protein	229813_02192	2387_02268	41_02087	516602_02216	A19_01751	ATCC25830_02097	CK_02240	CTX51T_02222	DSM30164_01970	DW0148_02021	DZ1_01887	FAM24671_01863	FAM24675_01823	FDAARGOS_01724	GDMM86_01749	GN28_02171	HIS2824_01869	Jiangxi_02033;Jiangxi_02032	KC-Tt_01509	KT_02061	L241_02044	M-2023_02030	M-D4C2_01809	MGYG_02126	MM1680_03430	MM50821_02898	MMS2018_02209	MP63_02204	N18-001_02186	OT11_02198	QL588_02105	RB11_02268	S164-3_03788	SDTA_02113	SMM01_01692
group_5318		hypothetical protein	229813_01876	2387_02015	41_01801	516602_01963	A19_02046	ATCC25830_01843	CK_02493	CTX51T_01929	DSM30164_01715	DW0148_02333	DZ1_02191	FAM24671_02178	FAM24675_02137	FDAARGOS_01465	GDMM86_02010	GN28_01920	HIS2824_02166	Jiangxi_01775	KC-Tt_01763	KT_02354	L241_01791	M-2023_01775	M-D4C2_02150	MGYG_01873	MM1680_03728	MM50821_03156	MMS2018_01912	MP63_01950	N18-001_01891	OT11_01940	QL588_01831	RB11_02568;RB11_02569	S164-3_00233	SDTA_01817	SMM01_01944
yihD	yihD	Protein YihD	229813_03713	2387_03728	41_03563	516602_03871	A19_00228	ATCC25830_03576	CK_00685	CTX51T_03769	DSM30164_03519	DW0148_00244	DZ1_00265	FAM24671_00228	FAM24675_00245	FDAARGOS_03297	GDMM86_00263	GN28_03762	HIS2824_00224	Jiangxi_03467	KC-Tt_00128	KT_00683	L241_03494	M-2023_03534	M-D4C2_00285	MGYG_03595	MM1680_01716	MM50821_01199	MMS2018_03684	MP63_03663	N18-001_03618	OT11_03878	QL588_03629	RB11_00802	S164-3_02241	SDTA_03586	SMM01_00215
ybfF	ybfF	Esterase YbfF	229813_02896	2387_02932	41_02794	516602_02966	A19_01011	ATCC25830_02782	CK_01437	CTX51T_02985	DSM30164_02644	DW0148_01106	DZ1_01123	FAM24671_01077	FAM24675_01062	FDAARGOS_02461	GDMM86_01057	GN28_02998	HIS2824_01065	Jiangxi_02718	KC-Tt_00902	KT_01441	L241_02738	M-2023_02773	M-D4C2_01072	MGYG_02837	MM1680_02754	MM50821_02107	MMS2018_02908	MP63_02861	N18-001_02813	OT11_02932	QL588_02836	RB11_01625	S164-3_03059	SDTA_02810	SMM01_01031
zapA	zapA	Cell division protein ZapA	229813_01043	2387_01165	41_01146	516602_01067	A19_02890	ATCC25830_01067	CK_03249	CTX51T_01052	DSM30164_00937	DW0148_03152	DZ1_02918	FAM24671_03041	FAM24675_02936	FDAARGOS_00701	GDMM86_02941	GN28_01259	HIS2824_02919	Jiangxi_01013	KC-Tt_02485	KT_03119	L241_01008	M-2023_01102	M-D4C2_02969	MGYG_01038	MM1680_00568	MM50821_03971	MMS2018_01142	MP63_01092	N18-001_01050	OT11_01052	QL588_01158	RB11_03237	S164-3_00950	SDTA_01074	SMM01_02738
yqjE	yqjE	Inner membrane protein YqjE	229813_00758	2387_00743	41_00806	516602_00706	A19_03209	ATCC25830_00727	CK_03592	CTX51T_00729	DSM30164_00651	DW0148_03469	DZ1_03283	FAM24671_03419	FAM24675_03335	FDAARGOS_00303	GDMM86_03277	GN28_00841	HIS2824_03240	Jiangxi_00715	KC-Tt_02778	KT_03410	L241_00721	M-2023_00767	M-D4C2_03403	MGYG_00751	MM1680_00865	MM50821_00199	MMS2018_00733	MP63_00804	N18-001_00758	OT11_00764	QL588_00729	RB11_03582	S164-3_01298	SDTA_00734	SMM01_03074
group_5314		hypothetical protein	229813_01165	2387_01266	41_01236	516602_01213	A19_02774	ATCC25830_01151	CK_03165	CTX51T_01243	DSM30164_01085	DW0148_03031	DZ1_02743	FAM24671_02852	FAM24675_02814	FDAARGOS_00855	GDMM86_02599	GN28_01342	HIS2824_02798	Jiangxi_01097	KC-Tt_02401	KT_02970	L241_01092	M-2023_01185	M-D4C2_02812	MGYG_01198	MM1680_00485	MM50821_03786	MMS2018_01226	MP63_01239	N18-001_01202	OT11_01252	QL588_01243	RB11_03151	S164-3_00867	SDTA_01158	SMM01_02588
cirA_1~~~btuB_4~~~btuB_3~~~cirA_4~~~cirA_3	cirA_1;btuB_4;;btuB_3;cirA_4;cirA_3	Colicin I receptor;Vitamin B12 transporter BtuB;hypothetical protein	229813_03226	2387_03268	41_03139	516602_03387	A19_00670	ATCC25830_03117	CK_01109	CTX51T_03327	DSM30164_02973	DW0148_00694	DZ1_00752	FAM24671_00714	FAM24675_00700	FDAARGOS_02860	GDMM86_00692	GN28_03338	HIS2824_00725	Jiangxi_03044	KC-Tt_00551	KT_01103	L241_03073	M-2023_03113	M-D4C2_00730	MGYG_03174	MM1680_02274	MM50821_01681;MM50821_01680	MMS2018_03260	MP63_03212	N18-001_03147	OT11_03401	QL588_03157	RB11_01282	S164-3_02720;S164-3_02721	SDTA_03162	SMM01_00694
group_5308		hypothetical protein	229813_03210	2387_03252	41_03123	516602_03371	A19_00688	ATCC25830_03101	CK_01125	CTX51T_03309	DSM30164_02956	DW0148_00712	DZ1_00770	FAM24671_00732	FAM24675_00718	FDAARGOS_02844	GDMM86_00708	GN28_03322	HIS2824_00743	Jiangxi_03028	KC-Tt_00567	KT_01119	L241_03057	M-2023_03097	M-D4C2_00748	MGYG_03158	MM1680_02290	MM50821_01697	MMS2018_03244	MP63_03196	N18-001_03131	OT11_03385	QL588_03140	RB11_01298	S164-3_02737	SDTA_03146	SMM01_00710
proA	proA	Gamma-glutamyl phosphate reductase	229813_03001	2387_03037	41_02897	516602_03071	A19_00885	ATCC25830_02886	CK_01329	CTX51T_03111	DSM30164_02749	DW0148_00916	DZ1_00996	FAM24671_00950	FAM24675_00934	FDAARGOS_02622	GDMM86_00948	GN28_03102	HIS2824_00939	Jiangxi_02822	KC-Tt_00797	KT_01336	L241_02843	M-2023_02878	M-D4C2_00946	MGYG_02944	MM1680_02649	MM50821_02001	MMS2018_03013	MP63_02965	N18-001_02915	OT11_03038	QL588_02942	RB11_01518	S164-3_02954	SDTA_02915	SMM01_00927
cfa	cfa	Cyclopropane-fatty-acyl-phospholipid synthase	229813_01748	2387_01887	41_01675	516602_01836	A19_02172	ATCC25830_01716	CK_02620	CTX51T_01801	DSM30164_01588	DW0148_02461	DZ1_02317	FAM24671_02305	FAM24675_02264	FDAARGOS_01340	GDMM86_02137	GN28_01795	HIS2824_02292	Jiangxi_01648	KC-Tt_01888	KT_02483	L241_01664	M-2023_01650	M-D4C2_02276	MGYG_01746	MM1680_03855	MM50821_03283	MMS2018_01785	MP63_01823	N18-001_01765	OT11_01815	QL588_01706	RB11_02697	S164-3_00359	SDTA_01690	SMM01_02071
macA	macA	Macrolide export protein MacA	229813_02757	2387_02788	41_02646	516602_02826	A19_01165	ATCC25830_02642	CK_01577	CTX51T_02838	DSM30164_02503	DW0148_01258	DZ1_01270	FAM24671_01230	FAM24675_01215	FDAARGOS_02323	GDMM86_01201	GN28_02858	HIS2824_01215	Jiangxi_02579	KC-Tt_01040	KT_01581	L241_02598	M-2023_02635	M-D4C2_01220	MGYG_02697	MM1680_02893	MM50821_02246	MMS2018_02769	MP63_02723	N18-001_02675	OT11_02792	QL588_02695	RB11_01766	S164-3_03208	SDTA_02672	SMM01_01169
resA	resA	Thiol-disulfide oxidoreductase ResA	229813_02918	2387_02954	41_02816	516602_02988	A19_00989	ATCC25830_02804	CK_01415	CTX51T_03007	DSM30164_02666	DW0148_01020	DZ1_01101	FAM24671_01055	FAM24675_01040	FDAARGOS_02539	GDMM86_01035	GN28_03020	HIS2824_01043	Jiangxi_02740	KC-Tt_00880	KT_01419	L241_02760	M-2023_02795	M-D4C2_01050	MGYG_02860	MM1680_02732	MM50821_02085	MMS2018_02930	MP63_02883	N18-001_02835	OT11_02954	QL588_02858	RB11_01602	S164-3_03037	SDTA_02832	SMM01_01009
group_5306		hypothetical protein	229813_00378	2387_00386	41_00358	516602_00346	A19_03623	ATCC25830_00362	CK_00183	CTX51T_00346	DSM30164_00284	DW0148_03870	DZ1_03674	FAM24671_03873	FAM24675_03727	FDAARGOS_03830	GDMM86_03671	GN28_00355	HIS2824_03664	Jiangxi_00352	KC-Tt_03170	KT_00163	L241_00348	M-2023_00379	M-D4C2_03807	MGYG_00346	MM1680_01251	MM50821_00627	MMS2018_00349	MP63_00355	N18-001_00379	OT11_00352	QL588_00352	RB11_00250	S164-3_01674	SDTA_00349	SMM01_03440
recB	recB	RecBCD enzyme subunit RecB	229813_03378	2387_03418	41_03290	516602_03541	A19_00512	ATCC25830_03267	CK_00958	CTX51T_03483	DSM30164_03124	DW0148_00543	DZ1_00601	FAM24671_00541	FAM24675_00547	FDAARGOS_03011	GDMM86_00543	GN28_03489	HIS2824_00569	Jiangxi_03194	KC-Tt_00400	KT_00954	L241_03223	M-2023_03264	M-D4C2_00573	MGYG_03324	MM1680_02121	MM50821_01529	MMS2018_03410	MP63_03362	N18-001_03299	OT11_03553	QL588_03305	RB11_01128	S164-3_02568	SDTA_03312	SMM01_00544
pilE	;pilE	hypothetical protein;Fimbrial protein	229813_01027	2387_01149	41_01130	516602_01051	A19_02906	ATCC25830_01051	CK_03265	CTX51T_01036	DSM30164_00921	DW0148_03168	DZ1_02935	FAM24671_03057	FAM24675_02952	FDAARGOS_00685	GDMM86_02957	GN28_01243	HIS2824_02936	Jiangxi_00997	KC-Tt_02501	KT_03137	L241_00992	M-2023_01086	M-D4C2_02986	MGYG_01022	MM1680_00584	MM50821_03987	MMS2018_01126	MP63_01076	N18-001_01034	OT11_01036	QL588_01142	RB11_03255	S164-3_00966	SDTA_01058	SMM01_02754
group_5293	rof	Protein rof	229813_03333	2387_03373	41_03246	516602_03496	A19_00558	ATCC25830_03222	CK_01003	CTX51T_03438	DSM30164_03079	DW0148_00589	DZ1_00647	FAM24671_00588	FAM24675_00593	FDAARGOS_02966	GDMM86_00587	GN28_03444	HIS2824_00615	Jiangxi_03150	KC-Tt_00445	KT_00999	L241_03178	M-2023_03219	M-D4C2_00619	MGYG_03279	MM1680_02166	MM50821_01574	MMS2018_03365	MP63_03317	N18-001_03254	OT11_03508	QL588_03259	RB11_01174	S164-3_02613	SDTA_03267	SMM01_00589
dmlR_3~~~dmlR_8~~~pgrR_1~~~pgrR_2	dmlR_3;dmlR_8;pgrR_1;pgrR_2	HTH-type transcriptional regulator DmlR;HTH-type transcriptional regulator PgrR	229813_02875	2387_02911	41_02773	516602_02945	A19_01032	ATCC25830_02761	CK_01458	CTX51T_02965	DSM30164_02623	DW0148_01126	DZ1_01143	FAM24671_01097	FAM24675_01082	FDAARGOS_02440	GDMM86_01078	GN28_02977	HIS2824_01085	Jiangxi_02697	KC-Tt_00923	KT_01462	L241_02717	M-2023_02752	M-D4C2_01092	MGYG_02816	MM1680_02775	MM50821_02128	MMS2018_02887	MP63_02840	N18-001_02792	OT11_02911	QL588_02815	RB11_01647	S164-3_03080	SDTA_02789	SMM01_01052
lon_1~~~lon_2	lon_1;lon_2	Lon protease	229813_02700	2387_02728	41_02583	516602_02769	A19_01230	ATCC25830_02585	CK_01635	CTX51T_02773	DSM30164_02445	DW0148_01324	DZ1_01336	FAM24671_01297	FAM24675_01281	FDAARGOS_02265	GDMM86_01264	GN28_02801	HIS2824_01281	Jiangxi_02522	KC-Tt_01097	KT_01638	L241_02540	M-2023_02578	M-D4C2_01286	MGYG_02640	MM1680_02950	MM50821_02303	MMS2018_02712	MP63_02666	N18-001_02618	OT11_02735	QL588_02638	RB11_01824	S164-3_03265	SDTA_02615	SMM01_01227
ldhA	ldhA	D-lactate dehydrogenase	229813_02101	2387_02178	41_01986	516602_02126	A19_01859	ATCC25830_02006	CK_02329	CTX51T_02114	DSM30164_01880	DW0148_02139	DZ1_02007	FAM24671_01983	FAM24675_01939	FDAARGOS_01634	GDMM86_01850	GN28_02082	HIS2824_01975	Jiangxi_01938	KC-Tt_01600	KT_02191	L241_01954	M-2023_01939	M-D4C2_01961	MGYG_02036	MM1680_03563	MM50821_02994	MMS2018_02076	MP63_02114	N18-001_02055	OT11_02102	QL588_02005	RB11_02399	S164-3_00069	SDTA_01980	SMM01_01782
amtB_2~~~amtB_1~~~amtB	amtB_2;amtB_1;amtB	Ammonia channel	229813_00844	2387_00868	41_00894	516602_00791	A19_03119	ATCC25830_00812	CK_03502	CTX51T_00822	DSM30164_00737	DW0148_03382	DZ1_03190	FAM24671_03332;FAM24671_03331	FAM24675_03245	FDAARGOS_00390	GDMM86_03186	GN28_00988	HIS2824_03146	Jiangxi_00801	KC-Tt_02685	KT_03325	L241_00806	M-2023_00853	M-D4C2_03272	MGYG_00836	MM1680_00775	MM50821_00114	MMS2018_00818	MP63_00889	N18-001_00847	OT11_00850	QL588_00818	RB11_03492	S164-3_01209	SDTA_00819	SMM01_02989
btuD_4~~~btuD_3	btuD_4;btuD_3	Vitamin B12 import ATP-binding protein BtuD	229813_02750	2387_02781	41_02639	516602_02819	A19_01172	ATCC25830_02635	CK_01584	CTX51T_02831	DSM30164_02496	DW0148_01265	DZ1_01277	FAM24671_01237	FAM24675_01222	FDAARGOS_02316	GDMM86_01208	GN28_02851	HIS2824_01222	Jiangxi_02572	KC-Tt_01047	KT_01588	L241_02591	M-2023_02628	M-D4C2_01227	MGYG_02690	MM1680_02900	MM50821_02253	MMS2018_02762	MP63_02716	N18-001_02668	OT11_02785	QL588_02688	RB11_01773	S164-3_03215	SDTA_02665	SMM01_01176
polA	polA	DNA polymerase I	229813_03710	2387_03725	41_03560	516602_03868	A19_00231	ATCC25830_03573	CK_00688	CTX51T_03766	DSM30164_03516	DW0148_00247	DZ1_00268	FAM24671_00231	FAM24675_00248	FDAARGOS_03294	GDMM86_00266	GN28_03759	HIS2824_00227	Jiangxi_03464	KC-Tt_00131	KT_00686	L241_03491	M-2023_03531	M-D4C2_00288	MGYG_03592	MM1680_01713	MM50821_01202	MMS2018_03681	MP63_03660	N18-001_03615	OT11_03875	QL588_03626	RB11_00806	S164-3_02244	SDTA_03583	SMM01_00218
yobA	yobA	Protein YobA	229813_02232	2387_02306	41_02124	516602_02254	A19_01711	ATCC25830_02135	CK_02200	CTX51T_02262	DSM30164_02010	DW0148_01979	DZ1_01849	FAM24671_01821	FAM24675_01781	FDAARGOS_01764	GDMM86_01712	GN28_02211	HIS2824_01831	Jiangxi_02073	KC-Tt_01468	KT_02023	L241_02082	M-2023_02070	M-D4C2_01771	MGYG_02164	MM1680_03390	MM50821_02858	MMS2018_02247	MP63_02242	N18-001_02226	OT11_02238	QL588_02142	RB11_02228	S164-3_03748	SDTA_02151	SMM01_01654
sufE	sufE	Cysteine desulfuration protein SufE	229813_01740	2387_01879	41_01667	516602_01828	A19_02180	ATCC25830_01708	CK_02628	CTX51T_01793	DSM30164_01580	DW0148_02469	DZ1_02325	FAM24671_02313	FAM24675_02272	FDAARGOS_01332	GDMM86_02146	GN28_01787	HIS2824_02300	Jiangxi_01640	KC-Tt_01896	KT_02491	L241_01656	M-2023_01642	M-D4C2_02284	MGYG_01738	MM1680_03863	MM50821_03291	MMS2018_01777	MP63_01815	N18-001_01757	OT11_01807	QL588_01698	RB11_02704	S164-3_00367	SDTA_01682	SMM01_02079
glpK	glpK	Glycerol kinase	229813_03786	2387_03804	41_03646	516602_03945	A19_03848	ATCC25830_03650	CK_00611	CTX51T_00121	DSM30164_03595	DW0148_04093	DZ1_03899	FAM24671_04105	FAM24675_03960	FDAARGOS_03373	GDMM86_00176	GN28_03837	HIS2824_03890	Jiangxi_03541	KC-Tt_00055	KT_00609	L241_03568	M-2023_03610	M-D4C2_04032	MGYG_03670	MM1680_01789	MM50821_01124	MMS2018_03758	MP63_03737	N18-001_03691	OT11_03953	QL588_03701	RB11_00729	S164-3_02168	SDTA_03660	SMM01_00141
yqjZ_1	;yqjZ_1	hypothetical protein;putative protein YqjZ	229813_01106	2387_01207	41_01175	516602_01092	A19_02856	ATCC25830_01092	CK_03224	CTX51T_01085	DSM30164_00962	DW0148_03116	DZ1_02884	FAM24671_03004	FAM24675_02902	FDAARGOS_00730	GDMM86_02729	GN28_01285	HIS2824_02881	Jiangxi_01038	KC-Tt_02460	KT_03094	L241_01033	M-2023_01127	M-D4C2_02895	MGYG_01063	MM1680_00543	MM50821_03946	MMS2018_01167	MP63_01117	N18-001_01075	OT11_01077	QL588_01183	RB11_03208	S164-3_00925	SDTA_01099	SMM01_02713
mdrP	mdrP	Na(+) Li(+) K(+)/H(+) antiporter	229813_01235	2387_01389	41_01303	516602_01335	A19_02708	ATCC25830_01217	CK_03001	CTX51T_01410	DSM30164_01154	DW0148_02965	DZ1_02674	FAM24671_02786	FAM24675_02745	FDAARGOS_00926	GDMM86_02476	GN28_01468	HIS2824_02730	Jiangxi_01340	KC-Tt_02332	KT_02865	L241_01158	M-2023_01260	M-D4C2_02744	MGYG_01264	MM1680_00361	MM50821_03665	MMS2018_01351	MP63_01358	N18-001_01325	OT11_01378	QL588_01318	RB11_03026	S164-3_00742	SDTA_01262	SMM01_02466
group_5257		hypothetical protein	229813_00471	2387_00475	41_00507	516602_00434	A19_03513	ATCC25830_00455	CK_00101	CTX51T_00445	DSM30164_00378	DW0148_03777	DZ1_03572	FAM24671_03776	FAM24675_03632	FDAARGOS_00004	GDMM86_03577	GN28_00444	HIS2824_03529	Jiangxi_00444	KC-Tt_03075	KT_00056	L241_00448	M-2023_00465	M-D4C2_03694	MGYG_00460	MM1680_01135	MM50821_00520	MMS2018_00463	MP63_00444	N18-001_00487	OT11_00460	QL588_00461	RB11_00134	S164-3_01568	SDTA_00463	SMM01_03346
rhaR	rhaR	HTH-type transcriptional activator RhaR	229813_01940	2387_02079	41_01872	516602_02027	A19_01977	ATCC25830_01907	CK_02429	CTX51T_01997	DSM30164_01780	DW0148_02264	DZ1_02124	FAM24671_02109	FAM24675_02067	FDAARGOS_01530	GDMM86_01941	GN28_01985	HIS2824_02098	Jiangxi_01839	KC-Tt_01699	KT_02290	L241_01855	M-2023_01841	M-D4C2_02083	MGYG_01937	MM1680_03663	MM50821_03091	MMS2018_01977	MP63_02014	N18-001_01956	OT11_02005	QL588_01903	RB11_02503	S164-3_00168	SDTA_01881	SMM01_01880
mgsA	mgsA	Methylglyoxal synthase	229813_02693	2387_02721	41_02576	516602_02762	A19_01237	ATCC25830_02578	CK_01642	CTX51T_02766	DSM30164_02438	DW0148_01331	DZ1_01343	FAM24671_01304	FAM24675_01288	FDAARGOS_02258	GDMM86_01271	GN28_02794	HIS2824_01288	Jiangxi_02515	KC-Tt_01104	KT_01645	L241_02533	M-2023_02571	M-D4C2_01293	MGYG_02633	MM1680_02957	MM50821_02310	MMS2018_02705	MP63_02659	N18-001_02611	OT11_02728	QL588_02631	RB11_01831	S164-3_03272	SDTA_02608	SMM01_01234
flhA	flhA	Flagellar biosynthesis protein FlhA	229813_02478	2387_02475	41_02318	516602_02548	A19_01500	ATCC25830_02376	CK_01918	CTX51T_02480	DSM30164_02218	DW0148_01615	DZ1_01605	FAM24671_01593	FAM24675_01575	FDAARGOS_02014	GDMM86_01509	GN28_02565	HIS2824_01551	Jiangxi_02299	KC-Tt_01317	KT_01847	L241_02288	M-2023_02334	M-D4C2_01555	MGYG_02431	MM1680_03168	MM50821_02599	MMS2018_02507	MP63_02457	N18-001_02403	OT11_02498	QL588_02375	RB11_02042	S164-3_03516	SDTA_02410	SMM01_01438
galK_1~~~galK_2~~~galK	galK_1;galK_2;galK	Galactokinase	229813_01140	2387_01241	41_01210	516602_01126	A19_02801	ATCC25830_01126	CK_03190	CTX51T_01140	DSM30164_00996	DW0148_03061	DZ1_02829	FAM24671_02949	FAM24675_02845;FAM24675_02844	FDAARGOS_00764	GDMM86_02693	GN28_01318	HIS2824_02826	Jiangxi_01072	KC-Tt_02426	KT_03059	L241_01067	M-2023_01161	M-D4C2_02840	MGYG_01097	MM1680_00510	MM50821_03878	MMS2018_01201	MP63_01151	N18-001_01108	OT11_01152	QL588_01217	RB11_03176	S164-3_00892	SDTA_01133	SMM01_02679
tsaB	tsaB	tRNA threonylcarbamoyladenosine biosynthesis protein TsaB	229813_02127	2387_02203	41_02013	516602_02151	A19_01824	ATCC25830_02031	CK_02304	CTX51T_02147	DSM30164_01906	DW0148_02100	DZ1_01973	FAM24671_01944	FAM24675_01901	FDAARGOS_01658	GDMM86_01823	GN28_02103	HIS2824_01942	Jiangxi_01964	KC-Tt_01576	KT_02166	L241_01979	M-2023_01963	M-D4C2_01882	MGYG_02061	MM1680_03537	MM50821_02968	MMS2018_02100	MP63_02139	N18-001_02080	OT11_02128	QL588_02033	RB11_02374	S164-3_00044	SDTA_02004	SMM01_01757
group_5250		hypothetical protein	229813_01121	2387_01222	41_01190	516602_01107	A19_02820	ATCC25830_01107	CK_03209	CTX51T_01121	DSM30164_00977	DW0148_03080	DZ1_02848	FAM24671_02968	FAM24675_02864	FDAARGOS_00745	GDMM86_02714	GN28_01299	HIS2824_02845	Jiangxi_01053	KC-Tt_02445	KT_03079	L241_01048	M-2023_01142	M-D4C2_02859	MGYG_01078	MM1680_00528	MM50821_03931	MMS2018_01182	MP63_01132	N18-001_01090	OT11_01093	QL588_01199	RB11_03193	S164-3_00910	SDTA_01114	SMM01_02698
group_5249		hypothetical protein	229813_01123	2387_01224	41_01192	516602_01109	A19_02818	ATCC25830_01109	CK_03207	CTX51T_01123	DSM30164_00979	DW0148_03078	DZ1_02846	FAM24671_02966	FAM24675_02862	FDAARGOS_00747	GDMM86_02712	GN28_01301	HIS2824_02843	Jiangxi_01055	KC-Tt_02443	KT_03077	L241_01050	M-2023_01144	M-D4C2_02857	MGYG_01080	MM1680_00526	MM50821_03929	MMS2018_01184	MP63_01134	N18-001_01092	OT11_01095	QL588_01201	RB11_03191	S164-3_00908	SDTA_01116	SMM01_02696
group_5248		putative ABC transporter permease protein	229813_02111	2387_02188	41_01996	516602_02136	A19_01849	ATCC25830_02016	CK_02319	CTX51T_02124	DSM30164_01890	DW0148_02129	DZ1_01997	FAM24671_01973	FAM24675_01929	FDAARGOS_01643	GDMM86_01840	GN28_02088	HIS2824_01965	Jiangxi_01948	KC-Tt_01591	KT_02181	L241_01964	M-2023_01948	M-D4C2_01951	MGYG_02046	MM1680_03553	MM50821_02984	MMS2018_02085	MP63_02124	N18-001_02065	OT11_02112	QL588_02014	RB11_02389	S164-3_00059	SDTA_01989	SMM01_01772
thiK~~~thiK_2~~~thiK_1	thiK;thiK_2;thiK_1	Thiamine kinase	229813_01361	2387_01513	41_01368	516602_01455	A19_02643	ATCC25830_01336	CK_02936	CTX51T_01516	DSM30164_01273	DW0148_02857	DZ1_02610	FAM24671_02650	FAM24675_02608	FDAARGOS_01026	GDMM86_02406	GN28_01530	HIS2824_02625	Jiangxi_01256	KC-Tt_02216	KT_02801	L241_01274	M-2023_01324	M-D4C2_02679	MGYG_01381	MM1680_00244	MM50821_03601	MMS2018_01471	MP63_01476	N18-001_01441	OT11_01442	QL588_01382	RB11_02959	S164-3_00619	SDTA_01376	SMM01_02402
acrA	acrA	Multidrug efflux pump subunit AcrA	229813_00849	2387_00873	41_00899	516602_00796	A19_03114	ATCC25830_00817	CK_03497	CTX51T_00827	DSM30164_00742	DW0148_03377	DZ1_03185	FAM24671_03325	FAM24675_03240	FDAARGOS_00395	GDMM86_03181	GN28_00993	HIS2824_03141	Jiangxi_00806	KC-Tt_02680	KT_03320	L241_00811	M-2023_00858	M-D4C2_03267	MGYG_00841	MM1680_00770	MM50821_00109	MMS2018_00823	MP63_00894	N18-001_00852	OT11_00855	QL588_00823	RB11_03487	S164-3_01204	SDTA_00824	SMM01_02984
queD	queD	6-carboxy-5678-tetrahydropterin synthase	229813_03315	2387_03355	41_03227	516602_03478	A19_00576	ATCC25830_03204	CK_01021	CTX51T_03420	DSM30164_03061	DW0148_00607	DZ1_00665	FAM24671_00607	FAM24675_00611	FDAARGOS_02948	GDMM86_00605	GN28_03426	HIS2824_00633	Jiangxi_03132	KC-Tt_00463	KT_01016	L241_03160	M-2023_03201	M-D4C2_00637	MGYG_03261	MM1680_02184	MM50821_01592	MMS2018_03347	MP63_03299	N18-001_03236	OT11_03490	QL588_03241	RB11_01192	S164-3_02631	SDTA_03249	SMM01_00607
hmuV	hmuV	Hemin import ATP-binding protein HmuV	229813_01665	2387_01864	41_01652	516602_01748	A19_02295	ATCC25830_01692	CK_02643	CTX51T_01777	DSM30164_01565	DW0148_02547	DZ1_02341	FAM24671_02329	FAM24675_02288	FDAARGOS_01316	GDMM86_02161	GN28_01771	HIS2824_02316	Jiangxi_01625	KC-Tt_01912	KT_02507	L241_01579	M-2023_01626	M-D4C2_02300	MGYG_01722	MM1680_00004	MM50821_03307	MMS2018_01762	MP63_01799	N18-001_01678	OT11_01734	QL588_01621	RB11_02719	S164-3_00382	SDTA_01667	SMM01_02095
brnQ_1~~~brnQ_2	brnQ_1;brnQ_2	Branched-chain amino acid transport system 2 carrier protein	229813_01563	2387_01761	41_01553	516602_01645	A19_02408	ATCC25830_01589	CK_02745	CTX51T_01675	DSM30164_01464	DW0148_02656	DZ1_02442	FAM24671_02439	FAM24675_02399	FDAARGOS_01214	GDMM86_02262	GN28_01665	HIS2824_02427	Jiangxi_01522	KC-Tt_02016	KT_02610	L241_01476	M-2023_01522	M-D4C2_02410	MGYG_01619	MM1680_00109	MM50821_03407	MMS2018_01660	MP63_01697	N18-001_01576	OT11_01634	QL588_01520	RB11_02821	S164-3_00484	SDTA_01565	SMM01_02198
truC	truC	tRNA pseudouridine synthase C	229813_03358	2387_03398	41_03271	516602_03521	A19_00532	ATCC25830_03247	CK_00978	CTX51T_03463	DSM30164_03104	DW0148_00563	DZ1_00621	FAM24671_00561	FAM24675_00567	FDAARGOS_02991	GDMM86_00562	GN28_03469	HIS2824_00589	Jiangxi_03175	KC-Tt_00420	KT_00974	L241_03203	M-2023_03244	M-D4C2_00593	MGYG_03304	MM1680_02141	MM50821_01549	MMS2018_03390	MP63_03342	N18-001_03279	OT11_03533	QL588_03285	RB11_01148	S164-3_02588	SDTA_03292	SMM01_00564
group_5233		hypothetical protein	229813_02873	2387_02909	41_02771	516602_02943	A19_01034	ATCC25830_02759	CK_01460	CTX51T_02963	DSM30164_02621	DW0148_01128	DZ1_01145	FAM24671_01099	FAM24675_01084	FDAARGOS_02438	GDMM86_01080	GN28_02975	HIS2824_01087	Jiangxi_02695	KC-Tt_00925	KT_01464	L241_02715	M-2023_02750	M-D4C2_01094	MGYG_02814	MM1680_02777	MM50821_02130	MMS2018_02885	MP63_02838	N18-001_02790	OT11_02909	QL588_02813	RB11_01649	S164-3_03082	SDTA_02787	SMM01_01054
shlA	shlA	Hemolysin	229813_00874	2387_00898	41_00926	516602_00820	A19_03087	ATCC25830_00842	CK_03472	CTX51T_00854	DSM30164_00767	DW0148_03352	DZ1_03158	FAM24671_03300	FAM24675_03215	FDAARGOS_00419	GDMM86_03154	GN28_01018	HIS2824_03117	Jiangxi_00830	KC-Tt_02655	KT_03293	L241_00836	M-2023_00883	M-D4C2_03243	MGYG_00866	MM1680_00741	MM50821_00083	MMS2018_00847	MP63_00920	N18-001_00878	OT11_00885	QL588_00849	RB11_03462	S164-3_01178	SDTA_00848	SMM01_02960
group_5228		hypothetical protein	229813_03423	2387_03463	41_03334	516602_03586	A19_00467	ATCC25830_03312	CK_00913	CTX51T_03528	DSM30164_03170	DW0148_00492	DZ1_00557	FAM24671_00486	FAM24675_00496	FDAARGOS_03056	GDMM86_00498	GN28_03534	HIS2824_00525	Jiangxi_03239	KC-Tt_00355	KT_00909	L241_03268	M-2023_03309	M-D4C2_00529	MGYG_03369	MM1680_02075	MM50821_01484	MMS2018_03455	MP63_03407	N18-001_03344	OT11_03598	QL588_03350	RB11_01082	S164-3_02523	SDTA_03357	SMM01_00499
yghB	yghB	Inner membrane protein YghB	229813_03427	2387_03467	41_03338	516602_03590	A19_00463	ATCC25830_03316	CK_00909	CTX51T_03532	DSM30164_03174	DW0148_00488	DZ1_00553	FAM24671_00482	FAM24675_00492	FDAARGOS_03060	GDMM86_00494	GN28_03538	HIS2824_00521	Jiangxi_03243	KC-Tt_00351	KT_00905	L241_03272	M-2023_03313	M-D4C2_00525	MGYG_03373	MM1680_02071	MM50821_01480	MMS2018_03459	MP63_03411	N18-001_03348	OT11_03602	QL588_03354	RB11_01078	S164-3_02519	SDTA_03361	SMM01_00495
ligA	ligA	DNA ligase	229813_01174	2387_01275	41_01246	516602_01222	A19_02765	ATCC25830_01160	CK_03156	CTX51T_01252	DSM30164_01094	DW0148_03022	DZ1_02733	FAM24671_02843	FAM24675_02805	FDAARGOS_00864	GDMM86_02588	GN28_01351	HIS2824_02788	Jiangxi_01106	KC-Tt_02392	KT_02961	L241_01101	M-2023_01194	M-D4C2_02802	MGYG_01207	MM1680_00476	MM50821_03777	MMS2018_01235	MP63_01248	N18-001_01211	OT11_01261	QL588_01252	RB11_03142	S164-3_00858	SDTA_01167	SMM01_02579
group_5227		hypothetical protein	229813_02221	2387_02295	41_02113	516602_02243	A19_01722	ATCC25830_02124	CK_02211	CTX51T_02251	DSM30164_01999	DW0148_01990	DZ1_01860	FAM24671_01832	FAM24675_01792	FDAARGOS_01753	GDMM86_01723	GN28_02200	HIS2824_01842	Jiangxi_02062	KC-Tt_01480	KT_02034	L241_02071	M-2023_02059	M-D4C2_01782	MGYG_02153	MM1680_03401	MM50821_02869	MMS2018_02236	MP63_02231	N18-001_02215	OT11_02227	QL588_02131	RB11_02239	S164-3_03759	SDTA_02140	SMM01_01665
group_5226		hypothetical protein	229813_02217	2387_02291	41_02109	516602_02239	A19_01728	ATCC25830_02120	CK_02215	CTX51T_02245	DSM30164_01995	DW0148_01994	DZ1_01864	FAM24671_01836	FAM24675_01796	FDAARGOS_01749	GDMM86_01727	GN28_02196	HIS2824_01846	Jiangxi_02058	KC-Tt_01484	KT_02038	L241_02067	M-2023_02055	M-D4C2_01786	MGYG_02149	MM1680_03405	MM50821_02873	MMS2018_02232	MP63_02227	N18-001_02211	OT11_02223	QL588_02127	RB11_02243	S164-3_03763	SDTA_02136	SMM01_01669
group_5224		hypothetical protein	229813_01129	2387_01230	41_01198	516602_01115	A19_02812	ATCC25830_01115	CK_03201	CTX51T_01129	DSM30164_00985	DW0148_03072	DZ1_02840	FAM24671_02960	FAM24675_02856	FDAARGOS_00753	GDMM86_02706	GN28_01307	HIS2824_02837	Jiangxi_01061	KC-Tt_02437	KT_03070	L241_01056	M-2023_01150	M-D4C2_02851	MGYG_01086	MM1680_00520	MM50821_03923	MMS2018_01190	MP63_01140	N18-001_01098	OT11_01101	QL588_01207	RB11_03185	S164-3_00902	SDTA_01122	SMM01_02690
group_5220		hypothetical protein	229813_01620	2387_01818	41_01607	516602_01702	A19_02350	ATCC25830_01646	CK_02690	CTX51T_01732	DSM30164_01521	DW0148_02600	DZ1_02386	FAM24671_02383	FAM24675_02343	FDAARGOS_01270	GDMM86_02209	GN28_01722	HIS2824_02371	Jiangxi_01579	KC-Tt_01959	KT_02553	L241_01533	M-2023_01580	M-D4C2_02354	MGYG_01676	MM1680_00051	MM50821_03352	MMS2018_01716	MP63_01753	N18-001_01632	OT11_01689	QL588_01577	RB11_02765	S164-3_00428	SDTA_01621	SMM01_02141
group_5218		hypothetical protein	229813_02036	2387_02115	41_01914	516602_02063	A19_01936	ATCC25830_01943	CK_02393	CTX51T_02036	DSM30164_01816	DW0148_02223	DZ1_02084	FAM24671_02067	FAM24675_02023	FDAARGOS_01571	GDMM86_01914	GN28_02021	HIS2824_02058	Jiangxi_01874	KC-Tt_01665	KT_02254	L241_01891	M-2023_01875	M-D4C2_02043	MGYG_01973	MM1680_03626	MM50821_03056	MMS2018_02013	MP63_02051	N18-001_01992	OT11_02040	QL588_01935	RB11_02468	S164-3_00132	SDTA_01917	SMM01_01844
crl	crl	Sigma factor-binding protein Crl	229813_03003	2387_03039	41_02899	516602_03073	A19_00883	ATCC25830_02888	CK_01327	CTX51T_03113	DSM30164_02751	DW0148_00914	DZ1_00994	FAM24671_00947	FAM24675_00932	FDAARGOS_02624	GDMM86_00946	GN28_03104	HIS2824_00937	Jiangxi_02824	KC-Tt_00795	KT_01334	L241_02845	M-2023_02880	M-D4C2_00944	MGYG_02946	MM1680_02647	MM50821_01999	MMS2018_03015	MP63_02967	N18-001_02917	OT11_03040	QL588_02944	RB11_01516	S164-3_02952	SDTA_02917	SMM01_00925
mutL	mutL	DNA mismatch repair protein MutL	229813_00322	2387_00330	41_00301	516602_00290	A19_03683	ATCC25830_00306	CK_00239	CTX51T_00286	DSM30164_00228	DW0148_03928	DZ1_03733	FAM24671_03932	FAM24675_03786	FDAARGOS_03774	GDMM86_03734	GN28_00297	HIS2824_03723	Jiangxi_00296	KC-Tt_03226	KT_00219	L241_00292	M-2023_00323	M-D4C2_03866	MGYG_00290	MM1680_01307	MM50821_00683	MMS2018_00293	MP63_00299	N18-001_00323	OT11_00296	QL588_00296	RB11_00306	S164-3_01730	SDTA_00293	SMM01_03496
group_5215		hypothetical protein	229813_00474	2387_00478	41_00510	516602_00437	A19_03510	ATCC25830_00458	CK_00098	CTX51T_00448	DSM30164_00381	DW0148_03774	DZ1_03569	FAM24671_03773	FAM24675_03629	FDAARGOS_00007	GDMM86_03574	GN28_00447	HIS2824_03526	Jiangxi_00447	KC-Tt_03072	KT_00053	L241_00451	M-2023_00468	M-D4C2_03691	MGYG_00463	MM1680_01132	MM50821_00517	MMS2018_00466	MP63_00447	N18-001_00490	OT11_00463	QL588_00464	RB11_00131	S164-3_01565	SDTA_00466	SMM01_03343
srlR	srlR	Glucitol operon repressor	229813_00930	2387_01049	41_01028	516602_00952	A19_03004	ATCC25830_00952	CK_03416	CTX51T_00937	DSM30164_00823	DW0148_03268	DZ1_03035	FAM24671_03158	FAM24675_03103	FDAARGOS_00587	GDMM86_03060	GN28_01146	HIS2824_03036	Jiangxi_00886	KC-Tt_02597	KT_03236	L241_00893	M-2023_00989	M-D4C2_03085	MGYG_00923	MM1680_00683	MM50821_04083	MMS2018_01027	MP63_00978	N18-001_00936	OT11_00941	QL588_01046	RB11_03352	S164-3_01064	SDTA_00959	SMM01_02850
yenC1~~~yenC2_3~~~yenC2_2	yenC1;;yenC2_3;yenC2_2	Toxin subunit YenC1;hypothetical protein;Toxin subunit YenC2	229813_00868	2387_00892	41_00920	516602_00814	A19_03094;A19_03093	ATCC25830_00836	CK_03478	CTX51T_00848;CTX51T_00847	DSM30164_00761	DW0148_03358	DZ1_03164	FAM24671_03306	FAM24675_03221	FDAARGOS_00413	GDMM86_03161	GN28_01012	HIS2824_03123	Jiangxi_00824	KC-Tt_02661	KT_03299;KT_03300	L241_00830	M-2023_00877	M-D4C2_03249	MGYG_00860	MM1680_00747	MM50821_00089	MMS2018_00841	MP63_00914	N18-001_00872	OT11_00879;OT11_00877;OT11_00878	QL588_00842	RB11_03468	S164-3_01184	SDTA_00842	SMM01_02966
ushA	ushA;	Protein UshA;hypothetical protein	229813_00865	2387_00889	41_00918	516602_00812	A19_03095	ATCC25830_00833	CK_03481	CTX51T_00846	DSM30164_00758	DW0148_03359	DZ1_03165	FAM24671_03307	FAM24675_03222	FDAARGOS_00411	GDMM86_03162	GN28_01009	HIS2824_03124	Jiangxi_00822	KC-Tt_02664	KT_03304	L241_00827	M-2023_00874	M-D4C2_03250	MGYG_00857	MM1680_00750	MM50821_00092	MMS2018_00839	MP63_00911	N18-001_00869	OT11_00873;OT11_00872	QL588_00840	RB11_03470	S164-3_01187	SDTA_00840	SMM01_02967
ftsB	ftsB	Cell division protein FtsB	229813_03312	2387_03353	41_03225	516602_03476	A19_00578	ATCC25830_03202	CK_01023	CTX51T_03418	DSM30164_03059	DW0148_00609	DZ1_00667	FAM24671_00609	FAM24675_00613	FDAARGOS_02946	GDMM86_00607	GN28_03424	HIS2824_00635	Jiangxi_03130	KC-Tt_00465	KT_01018	L241_03158	M-2023_03199	M-D4C2_00639	MGYG_03259	MM1680_02186	MM50821_01594	MMS2018_03345	MP63_03297	N18-001_03234	OT11_03488	QL588_03239	RB11_01194	S164-3_02633	SDTA_03247	SMM01_00609
pasI	pasI	Persistence and stress-resistance antitoxin PasI	229813_02629	2387_02665	41_02510	516602_02706	A19_01308	ATCC25830_02522	CK_01699	CTX51T_02695	DSM30164_02372	DW0148_01406	DZ1_01415	FAM24671_01380	FAM24675_01364	FDAARGOS_02162	GDMM86_01333	GN28_02729	HIS2824_01362	Jiangxi_02451	KC-Tt_01169	KT_01700	L241_02434	M-2023_02507	M-D4C2_01366	MGYG_02577	MM1680_03022	MM50821_02436	MMS2018_02649	MP63_02603	N18-001_02547	OT11_02662	QL588_02534	RB11_01897	S164-3_03372	SDTA_02552	SMM01_01290
group_5206		hypothetical protein	229813_00560	2387_00561	41_00601	516602_00523	A19_03422	ATCC25830_00546	CK_00012	CTX51T_00537	DSM30164_00468	DW0148_03681	DZ1_03480	FAM24671_03678	FAM24675_03534	FDAARGOS_00093	GDMM86_03479	GN28_00535	HIS2824_03437	Jiangxi_00532	KC-Tt_02986	KT_03594	L241_00537	M-2023_00555	M-D4C2_03601	MGYG_00549	MM1680_01046	MM50821_00431	MMS2018_00552	MP63_00533	N18-001_00577	OT11_00550	QL588_00550	RB11_00059	S164-3_01479	SDTA_00552	SMM01_03257
group_5205		hypothetical protein	229813_02861	2387_02897	41_02759	516602_02931	A19_01046	ATCC25830_02747	CK_01472	CTX51T_02951	DSM30164_02609	DW0148_01140	DZ1_01157	FAM24671_01111	FAM24675_01096	FDAARGOS_02426	GDMM86_01092	GN28_02963	HIS2824_01100	Jiangxi_02683	KC-Tt_00937	KT_01476	L241_02703	M-2023_02738	M-D4C2_01106	MGYG_02802	MM1680_02789	MM50821_02142	MMS2018_02873	MP63_02826	N18-001_02778	OT11_02897	QL588_02801	RB11_01661	S164-3_03094	SDTA_02776	SMM01_01066
cydD	cydD	ATP-binding/permease protein CydD	229813_02749	2387_02780	41_02638	516602_02818	A19_01173	ATCC25830_02634	CK_01585	CTX51T_02830	DSM30164_02495	DW0148_01266	DZ1_01278	FAM24671_01238	FAM24675_01223	FDAARGOS_02315	GDMM86_01209	GN28_02850	HIS2824_01223	Jiangxi_02571	KC-Tt_01048	KT_01589	L241_02590	M-2023_02627	M-D4C2_01228	MGYG_02689	MM1680_02901	MM50821_02254	MMS2018_02761	MP63_02715	N18-001_02667	OT11_02784	QL588_02687	RB11_01774	S164-3_03216	SDTA_02664	SMM01_01177
bhsA	bhsA	Multiple stress resistance protein BhsA	229813_00385	2387_00393	41_00365	516602_00353	A19_03613	ATCC25830_00369	CK_00176	CTX51T_00356	DSM30164_00291	DW0148_03860	DZ1_03667	FAM24671_03863	FAM24675_03717	FDAARGOS_03837	GDMM86_03664	GN28_00362	HIS2824_03657	Jiangxi_00359	KC-Tt_03163	KT_00156	L241_00355	M-2023_00386	M-D4C2_03800	MGYG_00353	MM1680_01244	MM50821_00620	MMS2018_00356	MP63_00362	N18-001_00386	OT11_00359	QL588_00359	RB11_00243	S164-3_01667	SDTA_00356	SMM01_03433
topA_2~~~topA_1	topA_2;topA_1	DNA topoisomerase 1	229813_00251	2387_00259	41_00225	516602_00219	A19_03756	ATCC25830_00236	CK_00310	CTX51T_00213	DSM30164_03269	DW0148_04001	DZ1_03809	FAM24671_04008	FAM24675_03863	FDAARGOS_03701	GDMM86_03807	GN28_00224	HIS2824_03799	Jiangxi_00225	KC-Tt_03297	KT_00290	L241_00221	M-2023_00249	M-D4C2_03942	MGYG_00219	MM1680_01381	MM50821_00757	MMS2018_00222	MP63_00228	N18-001_00252	OT11_00222	QL588_00222	RB11_00381	S164-3_01801	SDTA_00222	SMM01_03567
group_5202		hypothetical protein	229813_00107	2387_00115	41_00079	516602_00075	A19_00080	ATCC25830_00092	CK_00454	CTX51T_03915	DSM30164_03415	DW0148_00098	DZ1_00121	FAM24671_00080	FAM24675_00096	FDAARGOS_03556	GDMM86_03961	GN28_00078	HIS2824_00079	Jiangxi_00081	KC-Tt_03441	KT_00436	L241_00076	M-2023_00091	M-D4C2_00139	MGYG_00075	MM1680_01525	MM50821_00902	MMS2018_00078	MP63_00083	N18-001_00108	OT11_00078	QL588_00078	RB11_00525	S164-3_01945	SDTA_00078	SMM01_03712
sdhE	sdhE	FAD assembly factor SdhE	229813_01053	2387_01175	41_01156	516602_01077	A19_02880	ATCC25830_01077	CK_03239	CTX51T_01062	DSM30164_00947	DW0148_03142	DZ1_02908	FAM24671_03031	FAM24675_02926	FDAARGOS_00711	GDMM86_02931	GN28_01269	HIS2824_02909	Jiangxi_01023	KC-Tt_02475	KT_03109	L241_01018	M-2023_01112	M-D4C2_02959	MGYG_01048	MM1680_00558	MM50821_03961	MMS2018_01152	MP63_01102	N18-001_01060	OT11_01062	QL588_01168	RB11_03226	S164-3_00940	SDTA_01084	SMM01_02728
lgt	lgt	Phosphatidylglycerol--prolipoprotein diacylglyceryl transferase	229813_03386	2387_03426	41_03298	516602_03549	A19_00504	ATCC25830_03275	CK_00950	CTX51T_03491	DSM30164_03132	DW0148_00529	DZ1_00593	FAM24671_00526	FAM24675_00533	FDAARGOS_03019	GDMM86_00535	GN28_03497	HIS2824_00561	Jiangxi_03202	KC-Tt_00392	KT_00946	L241_03231	M-2023_03272	M-D4C2_00565	MGYG_03332	MM1680_02112	MM50821_01521	MMS2018_03418	MP63_03370	N18-001_03307	OT11_03561	QL588_03313	RB11_01120	S164-3_02560	SDTA_03320	SMM01_00536
aer~~~aer_1~~~aer_3~~~aer_2	aer;aer_1;aer_3;aer_2	Aerotaxis receptor	229813_00014	2387_00054	41_00013	516602_00014	A19_00013	ATCC25830_00014	CK_00514	CTX51T_00015	DSM30164_00013;DSM30164_00014	DW0148_00013	DZ1_00014	FAM24671_00014	FAM24675_00014	FDAARGOS_03471	GDMM86_00077;GDMM86_00078	GN28_00014	HIS2824_00015	Jiangxi_00017	KC-Tt_03504	KT_00509	L241_00014	M-2023_00013	M-D4C2_00014	MGYG_00014	MM1680_01902	MM50821_00979	MMS2018_00014	MP63_00014	N18-001_00014	OT11_00014;OT11_00015	QL588_00014	RB11_00616	S164-3_02054	SDTA_00014	SMM01_00041
qseC	qseC	Sensor protein QseC	229813_01860	2387_01999	41_01785	516602_01947	A19_02062	ATCC25830_01827	CK_02509	CTX51T_01912	DSM30164_01699	DW0148_02350	DZ1_02207	FAM24671_02195	FAM24675_02154	FDAARGOS_01449	GDMM86_02026	GN28_01904	HIS2824_02182	Jiangxi_01759	KC-Tt_01779	KT_02370	L241_01775	M-2023_01759	M-D4C2_02166	MGYG_01857	MM1680_03744	MM50821_03172	MMS2018_01896	MP63_01934	N18-001_01875	OT11_01924	QL588_01816	RB11_02585	S164-3_00249	SDTA_01801	SMM01_01960
aroE	aroE	Shikimate dehydrogenase (NADP(+))	229813_00253	2387_00261	41_00227	516602_00221	A19_03754	ATCC25830_00238	CK_00308	CTX51T_00215	DSM30164_03267	DW0148_03999	DZ1_03807	FAM24671_04006	FAM24675_03861	FDAARGOS_03703	GDMM86_03805	GN28_00226	HIS2824_03797	Jiangxi_00227	KC-Tt_03295	KT_00288	L241_00223	M-2023_00251	M-D4C2_03940	MGYG_00221	MM1680_01379	MM50821_00755	MMS2018_00224	MP63_00230	N18-001_00254	OT11_00224	QL588_00224	RB11_00379	S164-3_01799	SDTA_00224	SMM01_03565
sfmD	sfmD	Outer membrane usher protein SfmD	229813_02668	2387_02704	41_02548	516602_02745	A19_01266	ATCC25830_02561	CK_01659	CTX51T_02737	DSM30164_02412	DW0148_01361	DZ1_01372	FAM24671_01335	FAM24675_01319	FDAARGOS_02202	GDMM86_01295	GN28_02768	HIS2824_01317	Jiangxi_02490	KC-Tt_01130	KT_01662	L241_02473	M-2023_02546	M-D4C2_01322	MGYG_02616	MM1680_02983	MM50821_02396	MMS2018_02688	MP63_02642	N18-001_02586	OT11_02702	QL588_02570	RB11_01856	S164-3_03333	SDTA_02591	SMM01_01251
psd	psd	Phosphatidylserine decarboxylase proenzyme	229813_00313	2387_00321	41_00287	516602_00281	A19_03692	ATCC25830_00298	CK_00248	CTX51T_00277	DSM30164_00219	DW0148_03937	DZ1_03742	FAM24671_03941	FAM24675_03795	FDAARGOS_03765	GDMM86_03743	GN28_00288	HIS2824_03732	Jiangxi_00287	KC-Tt_03235	KT_00228	L241_00283	M-2023_00314	M-D4C2_03875	MGYG_00281	MM1680_01316	MM50821_00692	MMS2018_00284	MP63_00290	N18-001_00314	OT11_00287	QL588_00287	RB11_00315	S164-3_01739	SDTA_00284	SMM01_03505
group_5195		hypothetical protein	229813_01503	2387_01699	41_01488	516602_01584	A19_02477	ATCC25830_01528	CK_02807	CTX51T_01606	DSM30164_01400	DW0148_02720	DZ1_02509	FAM24671_02505	FAM24675_02465	FDAARGOS_01154	GDMM86_02328	GN28_01604	HIS2824_02494	Jiangxi_01462	KC-Tt_02076	KT_02672	L241_01415	M-2023_01462	M-D4C2_02477	MGYG_01558	MM1680_00169	MM50821_03467	MMS2018_01599	MP63_01636	N18-001_01516	OT11_01574	QL588_01460	RB11_02882	S164-3_00544	SDTA_01504	SMM01_02259
group_5194		hypothetical protein	229813_01321	2387_01473	41_01329	516602_01414	A19_02682	ATCC25830_01296	CK_02976	CTX51T_01477	DSM30164_01233	DW0148_02896	DZ1_02649	FAM24671_02689	FAM24675_02647	FDAARGOS_00987	GDMM86_02445	GN28_01491	HIS2824_02665	Jiangxi_01216	KC-Tt_02255	KT_02841	L241_01234	M-2023_01284	M-D4C2_02719	MGYG_01341	MM1680_00286	MM50821_03641	MMS2018_01431	MP63_01437	N18-001_01401	OT11_01402	QL588_01341	RB11_03001	S164-3_00661	SDTA_01336	SMM01_02441
group_5193		hypothetical protein	229813_01191	2387_01291	41_01263	516602_01238	A19_02748	ATCC25830_01176	CK_03140	CTX51T_01269	DSM30164_01111	DW0148_03005	DZ1_02716	FAM24671_02826	FAM24675_02788	FDAARGOS_00880	GDMM86_02571	GN28_01367	HIS2824_02771	Jiangxi_01122	KC-Tt_02376	KT_02945	L241_01117	M-2023_01210	M-D4C2_02785	MGYG_01223	MM1680_00460	MM50821_03761	MMS2018_01252	MP63_01264	N18-001_01227	OT11_01277	QL588_01269	RB11_03126	S164-3_00842	SDTA_01184	SMM01_02563
ybdG_2~~~ybdG	ybdG_2;ybdG	Miniconductance mechanosensitive channel YbdG	229813_02269	2387_02343	41_02160	516602_02311	A19_01674	ATCC25830_02172	CK_02115	CTX51T_02298	DSM30164_02046	DW0148_01944	DZ1_01771	FAM24671_01785	FAM24675_01746	FDAARGOS_01849	GDMM86_01648	GN28_02360	HIS2824_01793	Jiangxi_02159	KC-Tt_01431	KT_01986	L241_02119	M-2023_02160	M-D4C2_01728	MGYG_02229	MM1680_03313	MM50821_02774	MMS2018_02335	MP63_02292	N18-001_02263	OT11_02323	QL588_02239	RB11_02186	S164-3_03656	SDTA_02239	SMM01_01568
group_5192		ISKra4 family transposase ISCep1	229813_00562	2387_00563	41_00603	516602_00525	A19_03420	ATCC25830_00548	CK_00010	CTX51T_00539	DSM30164_00470	DW0148_03679	DZ1_03478	FAM24671_03676	FAM24675_03532	FDAARGOS_00095	GDMM86_03477	GN28_00537	HIS2824_03435	Jiangxi_00534	KC-Tt_02984	KT_03592	L241_00539	M-2023_00557	M-D4C2_03599	MGYG_00551	MM1680_01044	MM50821_00429	MMS2018_00554	MP63_00535	N18-001_00579	OT11_00552	QL588_00552	RB11_00061	S164-3_01477	SDTA_00554	SMM01_03255
group_5191		ISKra4 family transposase ISCep1	229813_00552	2387_00553	41_00593	516602_00515	A19_03430	ATCC25830_00538	CK_00020	CTX51T_00529	DSM30164_00459	DW0148_03690	DZ1_03488	FAM24671_03686	FAM24675_03542	FDAARGOS_00085	GDMM86_03487	GN28_00527	HIS2824_03445	Jiangxi_00524	KC-Tt_02994	KT_03602	L241_00529	M-2023_00547	M-D4C2_03609	MGYG_00541	MM1680_01054	MM50821_00439	MMS2018_00544	MP63_00525	N18-001_00569	OT11_00542	QL588_00542	RB11_00051	S164-3_01487	SDTA_00544	SMM01_03265
group_5190		hypothetical protein	229813_00853	2387_00877	41_00903	516602_00800	A19_03110	ATCC25830_00821	CK_03493	CTX51T_00831	DSM30164_00746	DW0148_03373	DZ1_03180	FAM24671_03321	FAM24675_03236	FDAARGOS_00399	GDMM86_03177	GN28_00997	HIS2824_03137	Jiangxi_00810	KC-Tt_02676	KT_03316	L241_00815	M-2023_00862	M-D4C2_03263	MGYG_00845	MM1680_00764	MM50821_00105	MMS2018_00827	MP63_00898	N18-001_00856	OT11_00859	QL588_00827	RB11_03483	S164-3_01200	SDTA_00828	SMM01_02980
olsG	olsG	Ornithine lipid N-methyltransferase	229813_02523	2387_02519	41_02362	516602_02592	A19_01440	ATCC25830_02420	CK_01875	CTX51T_02540	DSM30164_02263	DW0148_01553	DZ1_01540	FAM24671_01528	FAM24675_01511	FDAARGOS_02059	GDMM86_01466	GN28_02609	HIS2824_01491	Jiangxi_02343	KC-Tt_01272	KT_01803	L241_02332	M-2023_02378	M-D4C2_01495	MGYG_02475	MM1680_03125	MM50821_02554	MMS2018_02550	MP63_02501	N18-001_02446	OT11_02544	QL588_02438	RB11_01999	S164-3_03473	SDTA_02453	SMM01_01393
group_5188		hypothetical protein	229813_02521	2387_02517	41_02360	516602_02590	A19_01442	ATCC25830_02418	CK_01877	CTX51T_02538	DSM30164_02261	DW0148_01555	DZ1_01542	FAM24671_01530	FAM24675_01513	FDAARGOS_02057	GDMM86_01468	GN28_02607	HIS2824_01493	Jiangxi_02341	KC-Tt_01274	KT_01805	L241_02330	M-2023_02376	M-D4C2_01497	MGYG_02473	MM1680_03127	MM50821_02556	MMS2018_02548	MP63_02499	N18-001_02444	OT11_02542	QL588_02436	RB11_02001	S164-3_03475	SDTA_02451	SMM01_01395
bioH	bioH	Pimeloyl-[acyl-carrier protein] methyl ester esterase	229813_00169	2387_00177	41_00140	516602_00137	A19_00150	ATCC25830_00154	CK_00392	CTX51T_03845	DSM30164_03351	DW0148_00168	DZ1_00190	FAM24671_00151	FAM24675_00168	FDAARGOS_03619	GDMM86_03890	GN28_00140	HIS2824_00149	Jiangxi_00143	KC-Tt_03379	KT_00373	L241_00138	M-2023_00153	M-D4C2_00210	MGYG_00137	MM1680_01463	MM50821_00840	MMS2018_00140	MP63_00146	N18-001_00170	OT11_00140	QL588_00139	RB11_00463	S164-3_01883	SDTA_00140	SMM01_03650
mgtC	mgtC	Protein MgtC	229813_02494	2387_02491	41_02334	516602_02564	A19_01485	ATCC25830_02392	CK_01902	CTX51T_02495	DSM30164_02234	DW0148_01600	DZ1_01590	FAM24671_01576	FAM24675_01558	FDAARGOS_02030	GDMM86_01493	GN28_02581	HIS2824_01536	Jiangxi_02315	KC-Tt_01301	KT_01831	L241_02304	M-2023_02350	M-D4C2_01540	MGYG_02447	MM1680_03152	MM50821_02583	MMS2018_02523	MP63_02473	N18-001_02419	OT11_02514	QL588_02391	RB11_02026	S164-3_03500	SDTA_02426	SMM01_01422
group_5185		hypothetical protein	229813_03861	2387_03920	41_03717	516602_04061	A19_03928	ATCC25830_03724	CK_00539	CTX51T_00039	DSM30164_03671	DW0148_04175	DZ1_03975	FAM24671_04183	FAM24675_04089	FDAARGOS_03446	GDMM86_00103	GN28_03921	HIS2824_03990	Jiangxi_03616	KC-Tt_03529	KT_00535	L241_03668	M-2023_03699	M-D4C2_04128	MGYG_03745	MM1680_01877	MM50821_01004	MMS2018_03833	MP63_03809	N18-001_03778	OT11_04030	QL588_03775	RB11_00641	S164-3_02079	SDTA_03735	SMM01_00067
lpoA	lpoA	Penicillin-binding protein activator LpoA	229813_00751	2387_00735	41_00798	516602_00698	A19_03216	ATCC25830_00719	CK_03600	CTX51T_00722	DSM30164_00644	DW0148_03476	DZ1_03290	FAM24671_03426	FAM24675_03342	FDAARGOS_00295	GDMM86_03284	GN28_00833	HIS2824_03247	Jiangxi_00707	KC-Tt_02786	KT_03418	L241_00713	M-2023_00759	M-D4C2_03410	MGYG_00743	MM1680_00872	MM50821_00207	MMS2018_00726	MP63_00796	N18-001_00751	OT11_00756	QL588_00722	RB11_03589	S164-3_01305	SDTA_00726	SMM01_03082
mtgA	mtgA	Biosynthetic peptidoglycan transglycosylase	229813_00747	2387_00731	41_00794	516602_00694	A19_03220	ATCC25830_00715	CK_03604	CTX51T_00718	DSM30164_00640	DW0148_03480	DZ1_03294	FAM24671_03430	FAM24675_03346	FDAARGOS_00291	GDMM86_03288	GN28_00829	HIS2824_03251	Jiangxi_00703	KC-Tt_02790	KT_03422	L241_00709	M-2023_00755	M-D4C2_03414	MGYG_00739	MM1680_00876	MM50821_00211	MMS2018_00722	MP63_00792	N18-001_00747	OT11_00752	QL588_00718	RB11_03593	S164-3_01309	SDTA_00722	SMM01_03086
ybjG	ybjG	Putative undecaprenyl-diphosphatase YbjG	229813_02769	2387_02800	41_02658	516602_02838	A19_01153	ATCC25830_02654	CK_01565	CTX51T_02850	DSM30164_02516	DW0148_01246	DZ1_01258	FAM24671_01217	FAM24675_01202	FDAARGOS_02335	GDMM86_01189	GN28_02870	HIS2824_01203	Jiangxi_02591	KC-Tt_01028	KT_01569	L241_02610	M-2023_02647	M-D4C2_01208	MGYG_02709	MM1680_02881	MM50821_02234	MMS2018_02781	MP63_02735	N18-001_02687	OT11_02804	QL588_02707	RB11_01754	S164-3_03196	SDTA_02684	SMM01_01157
ompA_1~~~ompA	ompA_1;ompA	Outer membrane protein A	229813_02698	2387_02726	41_02581	516602_02767	A19_01232	ATCC25830_02583	CK_01637	CTX51T_02771	DSM30164_02443	DW0148_01326	DZ1_01338	FAM24671_01299	FAM24675_01283	FDAARGOS_02263	GDMM86_01266	GN28_02799	HIS2824_01283	Jiangxi_02520	KC-Tt_01099	KT_01640	L241_02538	M-2023_02576	M-D4C2_01288	MGYG_02638	MM1680_02952	MM50821_02305	MMS2018_02710	MP63_02664	N18-001_02616	OT11_02733	QL588_02636	RB11_01826	S164-3_03267	SDTA_02613	SMM01_01229
helD	helD	DNA helicase IV	229813_02694	2387_02722	41_02577	516602_02763	A19_01236	ATCC25830_02579	CK_01641	CTX51T_02767	DSM30164_02439	DW0148_01330	DZ1_01342	FAM24671_01303	FAM24675_01287	FDAARGOS_02259	GDMM86_01270	GN28_02795	HIS2824_01287	Jiangxi_02516	KC-Tt_01103	KT_01644	L241_02534	M-2023_02572	M-D4C2_01292	MGYG_02634	MM1680_02956	MM50821_02309	MMS2018_02706	MP63_02660	N18-001_02612	OT11_02729	QL588_02632	RB11_01830	S164-3_03271	SDTA_02609	SMM01_01233
plsB_2~~~plsB_1~~~plsB	plsB_2;plsB_1;plsB	Glycerol-3-phosphate acyltransferase	229813_03630	2387_03646	41_03481	516602_03790	A19_00322	ATCC25830_03495	CK_00767	CTX51T_03675	DSM30164_00059	DW0148_00340	DZ1_00353	FAM24671_00330;FAM24671_00329	FAM24675_00341	FDAARGOS_03214	GDMM86_00349	GN28_03678	HIS2824_00320	Jiangxi_03384	KC-Tt_00211	KT_00764	L241_03413	M-2023_03453	M-D4C2_00379	MGYG_03514	MM1680_01632	MM50821_01282	MMS2018_03601	MP63_03580	N18-001_03535	OT11_03795	QL588_03544	RB11_00886	S164-3_02324	SDTA_03503	SMM01_00295
group_5176		hypothetical protein	229813_03626	2387_03642	41_03477	516602_03786	A19_00326	ATCC25830_03491	CK_00771	CTX51T_03671	DSM30164_00063	DW0148_00344	DZ1_00357	FAM24671_00334	FAM24675_00345	FDAARGOS_03210	GDMM86_00353	GN28_03674	HIS2824_00324	Jiangxi_03380	KC-Tt_00215	KT_00768	L241_03409	M-2023_03449	M-D4C2_00383	MGYG_03510	MM1680_01628	MM50821_01286	MMS2018_03597	MP63_03576	N18-001_03531	OT11_03791	QL588_03540	RB11_00890	S164-3_02328	SDTA_03499	SMM01_00299
dmsD_1~~~dmsD_2	dmsD_1;dmsD_2	Tat proofreading chaperone DmsD	229813_00120	2387_00128	41_00093	516602_00088	A19_00093	ATCC25830_00105	CK_00441	CTX51T_03902	DSM30164_03402	DW0148_00112	DZ1_00134	FAM24671_00093	FAM24675_00109	FDAARGOS_03570	GDMM86_03948	GN28_00091	HIS2824_00092	Jiangxi_00094	KC-Tt_03428	KT_00423	L241_00089	M-2023_00104	M-D4C2_00153	MGYG_00088	MM1680_01512	MM50821_00889	MMS2018_00091	MP63_00096	N18-001_00121	OT11_00091	QL588_00092	RB11_00512	S164-3_01932	SDTA_00091	SMM01_03699
group_5172		hypothetical protein	229813_03308	2387_03349	41_03221	516602_03472	A19_00582	ATCC25830_03198	CK_01027	CTX51T_03414	DSM30164_03055	DW0148_00613	DZ1_00671	FAM24671_00613	FAM24675_00617	FDAARGOS_02942	GDMM86_00611	GN28_03420	HIS2824_00639	Jiangxi_03126	KC-Tt_00469	KT_01022	L241_03154	M-2023_03195	M-D4C2_00643	MGYG_03255	MM1680_02190	MM50821_01598	MMS2018_03341	MP63_03293	N18-001_03230	OT11_03484	QL588_03235	RB11_01198	S164-3_02637	SDTA_03243	SMM01_00613
yffB	yffB	Protein YffB	229813_01626	2387_01824	41_01613	516602_01708	A19_02334	ATCC25830_01652	CK_02684	CTX51T_01738	8_refound_77_pseudo	DW0148_02586	DZ1_02380	FAM24671_02369	FAM24675_02328	FDAARGOS_01276	GDMM86_02201	GN28_01729	HIS2824_02356	Jiangxi_01585	KC-Tt_01952	KT_02547	L241_01539	M-2023_01586	M-D4C2_02340	MGYG_01682	MM1680_00045	MM50821_03346	MMS2018_01722	MP63_01759	N18-001_01638	OT11_01695	QL588_01583	RB11_02759	S164-3_00422	SDTA_01627	SMM01_02135
flhB	flhB	Flagellar biosynthetic protein FlhB	229813_02479	2387_02476	41_02319	516602_02549	A19_01499	ATCC25830_02377	CK_01917	CTX51T_02481	DSM30164_02219	DW0148_01614	DZ1_01604	FAM24671_01592	FAM24675_01574	FDAARGOS_02015	GDMM86_01508	GN28_02566	HIS2824_01550	Jiangxi_02300	KC-Tt_01316	KT_01846	L241_02289	M-2023_02335	M-D4C2_01554	MGYG_02432	MM1680_03167	MM50821_02598	MMS2018_02508	MP63_02458	N18-001_02404	OT11_02499	QL588_02376	RB11_02041	S164-3_03515	SDTA_02411	SMM01_01437
gltD	gltD	Glutamate synthase [NADPH] small chain	229813_00743	2387_00727	41_00790	516602_00690	A19_03224	ATCC25830_00711	CK_03608	CTX51T_00714	DSM30164_00636	DW0148_03484	DZ1_03298	FAM24671_03434	FAM24675_03351	FDAARGOS_00287	GDMM86_03292	GN28_00825	HIS2824_03256	Jiangxi_00699	KC-Tt_02794	KT_03426	L241_00705	M-2023_00751	M-D4C2_03419	MGYG_00735	MM1680_00880	MM50821_00215	MMS2018_00718	MP63_00788	N18-001_00743	OT11_00748	QL588_00714	RB11_03597	S164-3_01313	SDTA_00718	SMM01_03090
uppP	uppP	Undecaprenyl-diphosphatase	229813_00784	2387_00808	41_00836	516602_00731	A19_03180	ATCC25830_00752	CK_03562	CTX51T_00761	DSM30164_00677	DW0148_03442	DZ1_03251	FAM24671_03392	FAM24675_03307	FDAARGOS_00330	GDMM86_03245	GN28_00867	HIS2824_03207	Jiangxi_00741	KC-Tt_02745	KT_03385	L241_00746	M-2023_00793	M-D4C2_03333	MGYG_00776	MM1680_00835	MM50821_00174	MMS2018_00758	MP63_00829	N18-001_00787	OT11_00790	QL588_00758	RB11_03552	S164-3_01269	SDTA_00759	SMM01_03049
ecfA2	ecfA2	Energy-coupling factor transporter ATP-binding protein EcfA2	229813_00192	2387_00200	41_00165	516602_00160	A19_03816	ATCC25830_00177	CK_00369	CTX51T_00153	DSM30164_03328	DW0148_04062	DZ1_03869	FAM24671_04070	FAM24675_03927	FDAARGOS_03642	GDMM86_03867	GN28_00165	HIS2824_03860	Jiangxi_00166	KC-Tt_03356	KT_00349	L241_00162	M-2023_00176	M-D4C2_04002	MGYG_00160	MM1680_01440	MM50821_00817	MMS2018_00163	MP63_00169	N18-001_00193	OT11_00163	QL588_00163	RB11_00440	S164-3_01860	SDTA_00163	SMM01_03627
group_5168		hypothetical protein	229813_03848	2387_03907	41_03706	516602_04048	A19_03917	ATCC25830_03711	CK_00552	CTX51T_00050	DSM30164_03658	DW0148_04164	DZ1_03964	FAM24671_04172	FAM24675_04078	FDAARGOS_03433	GDMM86_00114	GN28_03908	HIS2824_03979	Jiangxi_03603	KC-Tt_03542	KT_00548	L241_03655	M-2023_03686	M-D4C2_04117	MGYG_03731	MM1680_01864	MM50821_01017	MMS2018_03820	MP63_03796	N18-001_03765	OT11_04017	QL588_03763	RB11_00654	S164-3_02092	SDTA_03722	SMM01_00080
gss	;gss	hypothetical protein;Bifunctional glutathionylspermidine synthetase/amidase	229813_00911	2387_01030	41_01009	516602_00933	A19_03024	ATCC25830_00933	CK_03435	CTX51T_00918	DSM30164_00804	DW0148_03287	DZ1_03054	FAM24671_03177	FAM24675_03122	FDAARGOS_00568	GDMM86_03080	GN28_01127	HIS2824_03055	Jiangxi_00867	KC-Tt_02616	KT_03255	L241_00874	M-2023_00970	M-D4C2_03104;M-D4C2_03105	MGYG_00904	MM1680_00702	MM50821_04102	MMS2018_01008	MP63_00959	N18-001_00917	OT11_00922	QL588_00950	RB11_03371	S164-3_01083	SDTA_00940	SMM01_02869
yecD	yecD	Isochorismatase family protein YecD	229813_02264	2387_02338	41_02155	516602_02306	A19_01679	ATCC25830_02167	CK_02120	CTX51T_02293	DSM30164_02041	DW0148_01949	DZ1_01776	FAM24671_01790	FAM24675_01751	FDAARGOS_01844	GDMM86_01653	GN28_02355	HIS2824_01798	Jiangxi_02154	KC-Tt_01436	KT_01991	L241_02114	M-2023_02155	M-D4C2_01733	MGYG_02224	MM1680_03318	MM50821_02779	MMS2018_02330	MP63_02287	N18-001_02258	OT11_02318	QL588_02234	RB11_02191	S164-3_03661	SDTA_02234	SMM01_01573
group_5164		hypothetical protein	229813_02260	2387_02334	41_02151	516602_02302	A19_01683	ATCC25830_02163	CK_02124	CTX51T_02289	DSM30164_02037	DW0148_01953	DZ1_01780	FAM24671_01794	FAM24675_01755	FDAARGOS_01840	GDMM86_01657	GN28_02351	HIS2824_01802	Jiangxi_02150	KC-Tt_01440	KT_01995	L241_02110	M-2023_02151	M-D4C2_01737	MGYG_02220	MM1680_03322	MM50821_02783	MMS2018_02326	MP63_02283	N18-001_02254	OT11_02314	QL588_02230	RB11_02195	S164-3_03665	SDTA_02230	SMM01_01577
rsmD	rsmD	Ribosomal RNA small subunit methyltransferase D	229813_00657	2387_00642	41_00707	516602_00605	A19_03328	ATCC25830_00626	CK_03692	CTX51T_00629	DSM30164_00550	DW0148_03568	DZ1_03383	FAM24671_03580	FAM24675_03435	FDAARGOS_00202	GDMM86_03376	GN28_00738	HIS2824_03341	Jiangxi_00613	KC-Tt_02880	KT_03511	L241_00620	M-2023_00665	M-D4C2_03504	MGYG_00631	MM1680_00965	MM50821_00321	MMS2018_00633	MP63_00703	N18-001_00658	OT11_00661	QL588_00631	RB11_03682	S164-3_01398	SDTA_00633	SMM01_03176
group_5163		hypothetical protein	229813_02787	2387_02818	41_02676	516602_02856	A19_01135	ATCC25830_02672	CK_01548	CTX51T_02868	DSM30164_02534	DW0148_01228	DZ1_01240	FAM24671_01199	FAM24675_01184	FDAARGOS_02352	GDMM86_01171	GN28_02887	HIS2824_01184	Jiangxi_02609	KC-Tt_01011	KT_01551	L241_02628	M-2023_02664	M-D4C2_01190	MGYG_02727	MM1680_02863	MM50821_02217	MMS2018_02799	MP63_02752	N18-001_02704	OT11_02821	QL588_02724	RB11_01737	S164-3_03179	SDTA_02702	SMM01_01140
sapA	sapA	Peptide transport periplasmic protein SapA	229813_01777	2387_01916	41_01704	516602_01865	A19_02142	ATCC25830_01745	CK_02591	CTX51T_01832	DSM30164_01617	DW0148_02430	DZ1_02288	FAM24671_02275	FAM24675_02234	FDAARGOS_01369	GDMM86_02108	GN28_01824	HIS2824_02263	Jiangxi_01677	KC-Tt_01859	KT_02454	L241_01693	M-2023_01679	M-D4C2_02247	MGYG_01775	MM1680_03826	MM50821_03254	MMS2018_01814	MP63_01852	N18-001_01794	OT11_01844	QL588_01735	RB11_02668	S164-3_00330	SDTA_01719	SMM01_02042
damX_1~~~damX	damX_1;damX	Cell division protein DamX	229813_00111	2387_00119	41_00084	516602_00079	A19_00084	ATCC25830_00096	CK_00450	CTX51T_03911	DSM30164_03411	DW0148_00102	DZ1_00125	FAM24671_00084	FAM24675_00100	FDAARGOS_03560	GDMM86_03957	GN28_00082	HIS2824_00083	Jiangxi_00085	KC-Tt_03437	KT_00432	L241_00080	M-2023_00095	M-D4C2_00144	MGYG_00079	MM1680_01521	MM50821_00898	MMS2018_00082	MP63_00087	N18-001_00112	OT11_00082	QL588_00083	RB11_00521	S164-3_01941	SDTA_00082	SMM01_03708
group_5160		hypothetical protein	229813_01474	2387_01671	41_01461	516602_01556	A19_02579	ATCC25830_01442	CK_02835	CTX51T_01580	DSM30164_01371	DW0148_02746	DZ1_02545	FAM24671_02531	FAM24675_02491	FDAARGOS_01127	GDMM86_02357	GN28_01576	HIS2824_02550	Jiangxi_01433	KC-Tt_02116	KT_02700	L241_01321	M-2023_01434	M-D4C2_02502	MGYG_01530	MM1680_00197	MM50821_03495	MMS2018_01571	MP63_01524	N18-001_01488	OT11_01546	QL588_01433	RB11_02912	S164-3_00572	SDTA_01476	SMM01_02356
yehC_3~~~yehC_2	yehC_3;yehC_2	putative fimbrial chaperone YehC	229813_00186	2387_00194	41_00159	516602_00154	A19_00168	ATCC25830_00171	CK_00375	CTX51T_03827	DSM30164_03334	DW0148_00186	DZ1_00207	FAM24671_00169	FAM24675_00187	FDAARGOS_03636	GDMM86_03873	GN28_00157	HIS2824_00166	Jiangxi_00160	KC-Tt_03362	KT_00355	L241_00156	M-2023_00170	M-D4C2_00227	MGYG_00154	MM1680_01446	MM50821_00823	MMS2018_00157	MP63_00163	N18-001_00187	OT11_00157	QL588_00157	RB11_00446	S164-3_01866	SDTA_00157	SMM01_03633
tusD_2~~~tusD_1~~~tusD	tusD_2;tusD_1;tusD	Sulfurtransferase TusD	229813_03685	2387_03702	41_03537	516602_03845	A19_00265	ATCC25830_03550	CK_00711	CTX51T_03732	DSM30164_03489	DW0148_00282	DZ1_00296	FAM24671_00270;FAM24671_00271	FAM24675_00284	FDAARGOS_03269	GDMM86_00293	GN28_03733	HIS2824_00263	Jiangxi_03439	KC-Tt_00156	KT_00709	L241_03468	M-2023_03508	M-D4C2_00322	MGYG_03569	MM1680_01688	MM50821_01227	MMS2018_03656	MP63_03635	N18-001_03590	OT11_03850	QL588_03600	RB11_00831	S164-3_02269	SDTA_03558	SMM01_00241
[truncated: 8,953 more rows]

## Sheet: S5
#Hypothetical proteins Annotated with Bakta
# Software: v1.8.2
# Database: v5.0, light
# DOI: 10.1099/mgen.0.000685
# URL: github.com/oschwengers/bakta
#Sequence Id	Type	Start	Stop	Strand	Locus Tag	Gene	Product	DbXrefs
contig_1	cds	1	333	+	COADHO_00005		HTH cro/C1-type domain-containing protein	SO:0001217, UniRef:UniRef50_A0A1B8H2Y4
[truncated: 644 more rows]

## Sheet: S6
# Annotated with Bakta - CK Genomic Island
# Software: v1.8.2
[truncated: 148 more rows]

## Sheet: S7
Strains highlighted in red lack plasmid and MGEs but still possess paired and unpaired TAs
[truncated: 36 more rows]
